# Supplementary material for: Polynuclear Silver(I)–Quinoxaline Complex: Comprehensive Structural Characterization, Antimycobacterial Properties and DNA/BSA Binding Study
Source: Pharmaceutics. 2026 Jan 27;18(2):169. doi: 10.3390/pharmaceutics18020169 (PMC12944352; doi:10.3390/pharmaceutics18020169)
Supplement: Supplementary file 1 [file pharmaceutics-18-00169-s001.zip]

Archive with 3 entries (3 files):
- pharmaceutics-4098080-supplementary.pdf
- checkcif_moc623.pdf
- moc623_koncni.cif
