# Supplementary material for: Polynuclear Silver(I)–Quinoxaline Complex: Comprehensive Structural Characterization, Antimycobacterial Properties and DNA/BSA Binding Study
Source: Pharmaceutics. 2026 Jan 27;18(2):169. doi: 10.3390/pharmaceutics18020169 (PMC12944352; doi:10.3390/pharmaceutics18020169)
Supplement: Supplementary file 1 [file pharmaceutics-18-00169-s001.zip › moc623_koncni.cif]

 
data_shelx
 
_audit_creation_method            'SHELXL-2018/3'
_shelx_SHELXL_version_number      '2018/3'
_chemical_name_systematic         ?
_chemical_name_common             ?
_chemical_melting_point           ?
_chemical_formula_moiety          
'C18 H17 Ag N4 O4' 
_chemical_formula_sum
 'C18 H17 Ag N4 O4' 
_chemical_formula_weight          461.22

loop_
 _atom_type_symbol
 _atom_type_description
 _atom_type_scat_dispersion_real
 _atom_type_scat_dispersion_imag
 _atom_type_scat_source
 'C'  'C'   0.0033   0.0016
 'International Tables Vol C Tables 4.2.6.8 and 6.1.1.4'
 'H'  'H'   0.0000   0.0000
 'International Tables Vol C Tables 4.2.6.8 and 6.1.1.4'
 'N'  'N'   0.0061   0.0033
 'International Tables Vol C Tables 4.2.6.8 and 6.1.1.4'
 'O'  'O'   0.0106   0.0060
 'International Tables Vol C Tables 4.2.6.8 and 6.1.1.4'
 'Ag'  'Ag'  -0.8971   1.1015
 'International Tables Vol C Tables 4.2.6.8 and 6.1.1.4'
 
_space_group_crystal_system       monoclinic
_space_group_IT_number            14
_space_group_name_H-M_alt         'P 21/n'
_space_group_name_Hall            '-P 2yn'
 
_shelx_space_group_comment
;
The symmetry employed for this shelxl refinement is uniquely defined
by the following loop, which should always be used as a source of
symmetry information in preference to the above space-group names.
They are only intended as comments.
;
 
loop_
 _space_group_symop_operation_xyz
 'x, y, z'
 '-x+1/2, y+1/2, -z+1/2'
 '-x, -y, -z'
 'x-1/2, -y-1/2, z-1/2'
 
_cell_length_a                    17.9477(11)
_cell_length_b                    5.3967(3)
_cell_length_c                    19.2791(14)
_cell_angle_alpha                 90
_cell_angle_beta                  115.383(8)
_cell_angle_gamma                 90
_cell_volume                      1687.1(2)
_cell_formula_units_Z             4
_cell_measurement_temperature     150(2)
_cell_measurement_reflns_used     3300
_cell_measurement_theta_min       5.0640
_cell_measurement_theta_max       30.0330
 
_exptl_crystal_description        prism
_exptl_crystal_colour             colourless
_exptl_crystal_density_meas       ?
_exptl_crystal_density_method     ?
_exptl_crystal_density_diffrn     1.816          
_exptl_crystal_F_000              928
_exptl_transmission_factor_min    ?
_exptl_transmission_factor_max    ?
_exptl_crystal_size_max           0.250
_exptl_crystal_size_mid           0.100
_exptl_crystal_size_min           0.050
_exptl_absorpt_coefficient_mu     1.230
_shelx_estimated_absorpt_T_min    0.749
_shelx_estimated_absorpt_T_max    0.941
_exptl_absorpt_correction_T_min   0.73487
_exptl_absorpt_correction_T_max   1.00000
_exptl_absorpt_correction_type    multi-scan
_exptl_absorpt_process_details
;
CrysAlisPro 1.171.40.68a (Rigaku Oxford Diffraction, 2019)
Empirical absorption correction using spherical harmonics,
 implemented in SCALE3 ABSPACK scaling algorithm.
;
_exptl_absorpt_special_details    ?
_diffrn_ambient_temperature       150(2)
_diffrn_ambient_environment N~2~
_diffrn_source 'micro-focus sealed X-ray tube'
_diffrn_source_type 'SuperNova (Mo) X-ray Source'
_diffrn_radiation_probe x-ray
_diffrn_radiation_type 'Mo K\a'
_diffrn_radiation_wavelength 0.71073
_diffrn_radiation_monochromator mirror
_diffrn_measurement_device 'four-circle diffractometer'
_diffrn_measurement_device_type 'SuperNova, Dual, Cu at home/near, Atlas'
_diffrn_measurement_method '\w scans'
_diffrn_detector 'CCD plate'
_diffrn_detector_type Atlas
_diffrn_detector_area_resol_mean 10.4933
_diffrn_reflns_number             9371
_diffrn_reflns_av_unetI/netI      0.0515
_diffrn_reflns_av_R_equivalents   0.0355
_diffrn_reflns_limit_h_min        -21
_diffrn_reflns_limit_h_max        23
_diffrn_reflns_limit_k_min        -7
_diffrn_reflns_limit_k_max        5
_diffrn_reflns_limit_l_min        -27
_diffrn_reflns_limit_l_max        26
_diffrn_reflns_theta_min          2.339
_diffrn_reflns_theta_max          30.342
_diffrn_reflns_theta_full         25.242
_diffrn_measured_fraction_theta_max   0.871
_diffrn_measured_fraction_theta_full  0.999
_diffrn_reflns_Laue_measured_fraction_max    0.871
_diffrn_reflns_Laue_measured_fraction_full   0.999
_diffrn_reflns_point_group_measured_fraction_max   0.871
_diffrn_reflns_point_group_measured_fraction_full  0.999
_reflns_number_total              4435
_reflns_number_gt                 3337
_reflns_threshold_expression      'I > 2\s(I)'
_reflns_Friedel_coverage          0.000
_reflns_Friedel_fraction_max      .
_reflns_Friedel_fraction_full     .
 
_reflns_special_details
;
 Reflections were merged by SHELXL according to the crystal
 class for the calculation of statistics and refinement.
 
 _reflns_Friedel_fraction is defined as the number of unique
 Friedel pairs measured divided by the number that would be
 possible theoretically, ignoring centric projections and
 systematic absences.
;
 
_computing_data_collection     'CrysAlisPro 1.171.40.68a (Rigaku OD, 2019)'
_computing_cell_refinement     'CrysAlisPro 1.171.40.68a (Rigaku OD, 2019)'
_computing_data_reduction      'CrysAlisPro 1.171.40.68a (Rigaku OD, 2019)'
_computing_structure_solution   'SIR2018 (Burla et al., 2015)'
_computing_structure_refinement 'SHELXL-2018/3 (Sheldrick, 2018)'
_computing_molecular_graphics     ?
_computing_publication_material   ?
_refine_special_details           ?
_refine_ls_structure_factor_coef  Fsqd
_refine_ls_matrix_type            full
_refine_ls_weighting_scheme       calc
_refine_ls_weighting_details
'w=1/[\s^2^(Fo^2^)+(0.0278P)^2^+0.1749P] where P=(Fo^2^+2Fc^2^)/3'
_atom_sites_solution_primary      direct
_atom_sites_solution_secondary    ?
_atom_sites_solution_hydrogens    mixed
_refine_ls_hydrogen_treatment     mixed
_refine_ls_extinction_method      none
_refine_ls_extinction_coef        .
_refine_ls_number_reflns          4435
_refine_ls_number_parameters      248
_refine_ls_number_restraints      0
_refine_ls_R_factor_all           0.0557
_refine_ls_R_factor_gt            0.0339
_refine_ls_wR_factor_ref          0.0754
_refine_ls_wR_factor_gt           0.0676
_refine_ls_goodness_of_fit_ref    1.024
_refine_ls_restrained_S_all       1.024
_refine_ls_shift/su_max           0.001
_refine_ls_shift/su_mean          0.000
 
loop_
 _atom_site_label
 _atom_site_type_symbol
 _atom_site_fract_x
 _atom_site_fract_y
 _atom_site_fract_z
 _atom_site_U_iso_or_equiv
 _atom_site_adp_type
 _atom_site_occupancy
 _atom_site_site_symmetry_order  
 _atom_site_calc_flag
 _atom_site_refinement_flags_posn
 _atom_site_refinement_flags_adp
 _atom_site_refinement_flags_occupancy
 _atom_site_disorder_assembly
 _atom_site_disorder_group
Ag1 Ag 0.58225(2) 0.09418(4) -0.02660(2) 0.02854(8) Uani 1 1 d . . . . .
N1 N 0.89001(12) 0.1591(4) 0.13701(11) 0.0182(4) Uani 1 1 d . . . . .
C2 C 0.84836(14) 0.3080(5) 0.07984(13) 0.0167(5) Uani 1 1 d . . . . .
C3 C 0.76188(14) 0.2891(5) 0.03620(13) 0.0195(5) Uani 1 1 d . . . . .
H3 H 0.734874 0.402405 -0.004671 0.023 Uiso 1 1 calc R U . . .
N4 N 0.71810(12) 0.1198(4) 0.05058(11) 0.0197(5) Uani 1 1 d . . . . .
C5 C 0.71612(14) -0.2254(5) 0.12875(14) 0.0210(5) Uani 1 1 d . . . . .
H5 H 0.658248 -0.241888 0.099503 0.025 Uiso 1 1 calc R U . . .
C6 C 0.75697(16) -0.3825(5) 0.18831(14) 0.0232(6) Uani 1 1 d . . . . .
H6 H 0.727292 -0.507964 0.200367 0.028 Uiso 1 1 calc R U . . .
C7 C 0.84309(16) -0.3609(5) 0.23241(15) 0.0240(6) Uani 1 1 d . . . . .
H7 H 0.870771 -0.470578 0.274180 0.029 Uiso 1 1 calc R U . . .
C8 C 0.88659(15) -0.1832(5) 0.21522(14) 0.0225(6) Uani 1 1 d . . . . .
H8 H 0.944539 -0.170773 0.244744 0.027 Uiso 1 1 calc R U . . .
C9 C 0.84607(14) -0.0181(5) 0.15398(14) 0.0176(5) Uani 1 1 d . . . . .
C10 C 0.75941(14) -0.0384(5) 0.11038(13) 0.0177(5) Uani 1 1 d . . . . .
C11 C 0.89263(14) 0.5124(5) 0.05964(14) 0.0191(5) Uani 1 1 d . . . . .
O12 O 0.85438(11) 0.6608(4) 0.00909(10) 0.0264(4) Uani 1 1 d . . . . .
N13 N 0.97469(13) 0.5172(5) 0.10029(13) 0.0218(5) Uani 1 1 d . . . . .
C14 C 1.02312(14) 0.7151(5) 0.08847(14) 0.0215(5) Uani 1 1 d . . . . .
H14A H 1.010684 0.873177 0.107362 0.026 Uiso 1 1 calc R U . . .
H14B H 1.007401 0.733327 0.032841 0.026 Uiso 1 1 calc R U . . .
C15 C 1.11472(14) 0.6631(5) 0.12990(14) 0.0186(5) Uani 1 1 d . . . . .
H15A H 1.127873 0.506813 0.110647 0.022 Uiso 1 1 calc R U . . .
H15B H 1.130983 0.644521 0.185608 0.022 Uiso 1 1 calc R U . . .
C16 C 1.16212(14) 0.8770(5) 0.11609(15) 0.0203(5) Uani 1 1 d . . . . .
H16A H 1.141308 0.900444 0.059958 0.024 Uiso 1 1 calc R U . . .
H16B H 1.149046 1.029644 0.137149 0.024 Uiso 1 1 calc R U . . .
C17 C 1.25480(14) 0.8516(5) 0.14970(13) 0.0174(5) Uani 1 1 d . . . . .
C18 C 1.29779(15) 0.6542(5) 0.19526(14) 0.0218(5) Uani 1 1 d . . . . .
H18 H 1.268541 0.527387 0.207295 0.026 Uiso 1 1 calc R U . . .
C19 C 1.38331(16) 0.6392(5) 0.22367(15) 0.0250(6) Uani 1 1 d . . . . .
H19 H 1.411768 0.502386 0.254744 0.030 Uiso 1 1 calc R U . . .
C20 C 1.42713(15) 0.8227(5) 0.20685(14) 0.0229(6) Uani 1 1 d . . . . .
H20 H 1.485357 0.811517 0.225647 0.027 Uiso 1 1 calc R U . . .
C21 C 1.38507(15) 1.0212(5) 0.16256(14) 0.0227(6) Uani 1 1 d . . . . .
H21 H 1.414749 1.149262 0.151608 0.027 Uiso 1 1 calc R U . . .
C22 C 1.29988(15) 1.0366(5) 0.13369(14) 0.0201(5) Uani 1 1 d . . . . .
H22 H 1.271836 1.174060 0.102728 0.024 Uiso 1 1 calc R U . . .
O23 O 0.47454(11) -0.1980(4) -0.08370(10) 0.0266(4) Uani 1 1 d . . . . .
N24 N 0.50918(13) -0.4061(4) -0.07395(12) 0.0224(5) Uani 1 1 d . . . . .
O25 O 0.58603(11) -0.4186(4) -0.04368(11) 0.0314(5) Uani 1 1 d . . . . .
O26 O 0.46839(13) -0.6005(4) -0.09394(13) 0.0384(5) Uani 1 1 d . . . . .
H13N H 0.9948(18) 0.424(5) 0.1376(17) 0.028(9) Uiso 1 1 d . . . . .
 
loop_
 _atom_site_aniso_label
 _atom_site_aniso_U_11
 _atom_site_aniso_U_22
 _atom_site_aniso_U_33
 _atom_site_aniso_U_23
 _atom_site_aniso_U_13
 _atom_site_aniso_U_12
Ag1 0.01582(9) 0.02207(12) 0.03900(13) -0.00217(10) 0.00343(8) -0.00183(8)
N1 0.0160(9) 0.0212(12) 0.0181(10) -0.0024(9) 0.0079(8) -0.0012(8)
C2 0.0158(10) 0.0196(13) 0.0157(11) -0.0022(11) 0.0078(9) -0.0022(10)
C3 0.0170(10) 0.0229(14) 0.0170(11) -0.0021(11) 0.0056(9) -0.0005(10)
N4 0.0160(9) 0.0217(12) 0.0211(10) -0.0016(10) 0.0077(8) -0.0012(9)
C5 0.0175(11) 0.0237(14) 0.0231(12) -0.0064(12) 0.0098(10) -0.0066(11)
C6 0.0272(12) 0.0222(14) 0.0245(13) -0.0036(12) 0.0154(11) -0.0064(11)
C7 0.0289(13) 0.0214(15) 0.0224(13) 0.0015(12) 0.0118(11) 0.0015(11)
C8 0.0190(11) 0.0264(15) 0.0206(12) -0.0015(12) 0.0070(10) -0.0014(11)
C9 0.0164(11) 0.0181(13) 0.0197(12) -0.0025(11) 0.0090(9) -0.0012(10)
C10 0.0167(10) 0.0200(14) 0.0170(11) -0.0035(11) 0.0078(9) -0.0016(10)
C11 0.0179(11) 0.0212(13) 0.0185(12) -0.0022(11) 0.0080(10) -0.0020(10)
O12 0.0207(8) 0.0284(11) 0.0248(9) 0.0090(9) 0.0047(7) -0.0014(8)
N13 0.0191(10) 0.0232(12) 0.0223(11) 0.0057(11) 0.0081(9) -0.0028(9)
C14 0.0168(11) 0.0224(14) 0.0259(13) 0.0030(12) 0.0096(10) -0.0048(10)
C15 0.0166(11) 0.0169(13) 0.0219(12) 0.0011(11) 0.0078(10) -0.0016(9)
C16 0.0174(11) 0.0191(14) 0.0251(12) 0.0019(11) 0.0099(10) -0.0011(10)
C17 0.0175(11) 0.0198(14) 0.0158(11) -0.0018(10) 0.0081(9) -0.0018(10)
C18 0.0209(12) 0.0195(14) 0.0261(13) 0.0036(12) 0.0112(10) -0.0011(10)
C19 0.0227(12) 0.0249(15) 0.0273(13) 0.0024(12) 0.0105(11) 0.0041(11)
C20 0.0175(11) 0.0304(16) 0.0206(12) -0.0038(12) 0.0080(10) 0.0005(11)
C21 0.0224(12) 0.0268(15) 0.0204(12) -0.0022(12) 0.0107(10) -0.0063(11)
C22 0.0204(11) 0.0207(14) 0.0186(12) 0.0004(11) 0.0078(10) -0.0033(10)
O23 0.0261(9) 0.0207(10) 0.0319(10) 0.0016(9) 0.0113(8) 0.0037(8)
N24 0.0253(11) 0.0221(12) 0.0228(11) 0.0030(10) 0.0133(9) -0.0019(10)
O25 0.0235(9) 0.0276(12) 0.0348(11) 0.0018(9) 0.0044(8) 0.0030(8)
O26 0.0347(11) 0.0265(11) 0.0590(14) -0.0069(11) 0.0248(10) -0.0150(9)
 
_geom_special_details
;
 All esds (except the esd in the dihedral angle between two l.s. planes)
 are estimated using the full covariance matrix.  The cell esds are taken
 into account individually in the estimation of esds in distances, angles
 and torsion angles; correlations between esds in cell parameters are only
 used when they are defined by crystal symmetry.  An approximate (isotropic)
 treatment of cell esds is used for estimating esds involving l.s. planes.
;
 
loop_
 _geom_bond_atom_site_label_1
 _geom_bond_atom_site_label_2
 _geom_bond_distance
 _geom_bond_site_symmetry_2
 _geom_bond_publ_flag
Ag1 N4 2.251(2) . ?
Ag1 O23 2.3686(19) . ?
Ag1 O26 2.510(2) 1_565 ?
N1 C2 1.309(3) . ?
N1 C9 1.366(3) . ?
C2 C3 1.417(3) . ?
C2 C11 1.505(4) . ?
C3 N4 1.310(3) . ?
C3 H3 0.9500 . ?
N4 C10 1.369(3) . ?
C5 C6 1.361(4) . ?
C5 C10 1.408(3) . ?
C5 H5 0.9500 . ?
C6 C7 1.414(4) . ?
C6 H6 0.9500 . ?
C7 C8 1.364(4) . ?
C7 H7 0.9500 . ?
C8 C9 1.407(4) . ?
C8 H8 0.9500 . ?
C9 C10 1.420(3) . ?
C11 O12 1.220(3) . ?
C11 N13 1.339(3) . ?
N13 C14 1.455(3) . ?
N13 H13N 0.83(3) . ?
C14 C15 1.514(3) . ?
C14 H14A 0.9900 . ?
C14 H14B 0.9900 . ?
C15 C16 1.523(3) . ?
C15 H15A 0.9900 . ?
C15 H15B 0.9900 . ?
C16 C17 1.510(3) . ?
C16 H16A 0.9900 . ?
C16 H16B 0.9900 . ?
C17 C18 1.386(3) . ?
C17 C22 1.400(3) . ?
C18 C19 1.393(3) . ?
C18 H18 0.9500 . ?
C19 C20 1.387(4) . ?
C19 H19 0.9500 . ?
C20 C21 1.376(4) . ?
C20 H20 0.9500 . ?
C21 C22 1.387(3) . ?
C21 H21 0.9500 . ?
C22 H22 0.9500 . ?
O23 N24 1.258(3) . ?
N24 O26 1.242(3) . ?
N24 O25 1.248(3) . ?
 
loop_
 _geom_angle_atom_site_label_1
 _geom_angle_atom_site_label_2
 _geom_angle_atom_site_label_3
 _geom_angle
 _geom_angle_site_symmetry_1
 _geom_angle_site_symmetry_3
 _geom_angle_publ_flag
N4 Ag1 O23 141.72(7) . . ?
N4 Ag1 O26 135.44(7) . 1_565 ?
O23 Ag1 O26 82.84(6) . 1_565 ?
C2 N1 C9 116.8(2) . . ?
N1 C2 C3 122.7(2) . . ?
N1 C2 C11 119.6(2) . . ?
C3 C2 C11 117.7(2) . . ?
N4 C3 C2 121.9(2) . . ?
N4 C3 H3 119.0 . . ?
C2 C3 H3 119.0 . . ?
C3 N4 C10 117.1(2) . . ?
C3 N4 Ag1 118.75(16) . . ?
C10 N4 Ag1 124.08(16) . . ?
C6 C5 C10 120.2(2) . . ?
C6 C5 H5 119.9 . . ?
C10 C5 H5 119.9 . . ?
C5 C6 C7 120.7(2) . . ?
C5 C6 H6 119.6 . . ?
C7 C6 H6 119.6 . . ?
C8 C7 C6 120.2(2) . . ?
C8 C7 H7 119.9 . . ?
C6 C7 H7 119.9 . . ?
C7 C8 C9 120.3(2) . . ?
C7 C8 H8 119.8 . . ?
C9 C8 H8 119.8 . . ?
N1 C9 C8 120.0(2) . . ?
N1 C9 C10 120.7(2) . . ?
C8 C9 C10 119.3(2) . . ?
N4 C10 C5 120.0(2) . . ?
N4 C10 C9 120.7(2) . . ?
C5 C10 C9 119.3(2) . . ?
O12 C11 N13 123.7(2) . . ?
O12 C11 C2 120.6(2) . . ?
N13 C11 C2 115.7(2) . . ?
C11 N13 C14 120.2(2) . . ?
C11 N13 H13N 117(2) . . ?
C14 N13 H13N 121(2) . . ?
N13 C14 C15 111.6(2) . . ?
N13 C14 H14A 109.3 . . ?
C15 C14 H14A 109.3 . . ?
N13 C14 H14B 109.3 . . ?
C15 C14 H14B 109.3 . . ?
H14A C14 H14B 108.0 . . ?
C14 C15 C16 109.2(2) . . ?
C14 C15 H15A 109.8 . . ?
C16 C15 H15A 109.8 . . ?
C14 C15 H15B 109.8 . . ?
C16 C15 H15B 109.8 . . ?
H15A C15 H15B 108.3 . . ?
C17 C16 C15 116.8(2) . . ?
C17 C16 H16A 108.1 . . ?
C15 C16 H16A 108.1 . . ?
C17 C16 H16B 108.1 . . ?
C15 C16 H16B 108.1 . . ?
H16A C16 H16B 107.3 . . ?
C18 C17 C22 118.1(2) . . ?
C18 C17 C16 123.6(2) . . ?
C22 C17 C16 118.4(2) . . ?
C17 C18 C19 120.9(2) . . ?
C17 C18 H18 119.5 . . ?
C19 C18 H18 119.5 . . ?
C20 C19 C18 120.4(2) . . ?
C20 C19 H19 119.8 . . ?
C18 C19 H19 119.8 . . ?
C21 C20 C19 119.1(2) . . ?
C21 C20 H20 120.5 . . ?
C19 C20 H20 120.5 . . ?
C20 C21 C22 120.8(2) . . ?
C20 C21 H21 119.6 . . ?
C22 C21 H21 119.6 . . ?
C21 C22 C17 120.7(2) . . ?
C21 C22 H22 119.7 . . ?
C17 C22 H22 119.7 . . ?
N24 O23 Ag1 105.80(14) . . ?
O26 N24 O25 119.1(2) . . ?
O26 N24 O23 121.3(2) . . ?
O25 N24 O23 119.6(2) . . ?
N24 O26 Ag1 98.81(16) . 1_545 ?
 
loop_
 _geom_torsion_atom_site_label_1
 _geom_torsion_atom_site_label_2
 _geom_torsion_atom_site_label_3
 _geom_torsion_atom_site_label_4
 _geom_torsion
 _geom_torsion_site_symmetry_1
 _geom_torsion_site_symmetry_2
 _geom_torsion_site_symmetry_3
 _geom_torsion_site_symmetry_4
 _geom_torsion_publ_flag
C9 N1 C2 C3 -0.5(4) . . . . ?
C9 N1 C2 C11 178.2(2) . . . . ?
N1 C2 C3 N4 0.0(4) . . . . ?
C11 C2 C3 N4 -178.8(2) . . . . ?
C2 C3 N4 C10 0.5(4) . . . . ?
C2 C3 N4 Ag1 -176.70(18) . . . . ?
C10 C5 C6 C7 -0.1(4) . . . . ?
C5 C6 C7 C8 -0.7(4) . . . . ?
C6 C7 C8 C9 0.7(4) . . . . ?
C2 N1 C9 C8 -179.3(2) . . . . ?
C2 N1 C9 C10 0.7(4) . . . . ?
C7 C8 C9 N1 -179.9(2) . . . . ?
C7 C8 C9 C10 0.1(4) . . . . ?
C3 N4 C10 C5 -179.7(2) . . . . ?
Ag1 N4 C10 C5 -2.7(3) . . . . ?
C3 N4 C10 C9 -0.4(4) . . . . ?
Ag1 N4 C10 C9 176.66(17) . . . . ?
C6 C5 C10 N4 -179.8(2) . . . . ?
C6 C5 C10 C9 0.8(4) . . . . ?
N1 C9 C10 N4 -0.2(4) . . . . ?
C8 C9 C10 N4 179.8(2) . . . . ?
N1 C9 C10 C5 179.2(2) . . . . ?
C8 C9 C10 C5 -0.8(4) . . . . ?
N1 C2 C11 O12 -176.3(2) . . . . ?
C3 C2 C11 O12 2.5(4) . . . . ?
N1 C2 C11 N13 3.8(4) . . . . ?
C3 C2 C11 N13 -177.4(2) . . . . ?
O12 C11 N13 C14 3.5(4) . . . . ?
C2 C11 N13 C14 -176.6(2) . . . . ?
C11 N13 C14 C15 -170.5(2) . . . . ?
N13 C14 C15 C16 -179.5(2) . . . . ?
C14 C15 C16 C17 -176.9(2) . . . . ?
C15 C16 C17 C18 -4.0(4) . . . . ?
C15 C16 C17 C22 175.7(2) . . . . ?
C22 C17 C18 C19 -0.6(4) . . . . ?
C16 C17 C18 C19 179.0(2) . . . . ?
C17 C18 C19 C20 0.1(4) . . . . ?
C18 C19 C20 C21 0.8(4) . . . . ?
C19 C20 C21 C22 -1.2(4) . . . . ?
C20 C21 C22 C17 0.7(4) . . . . ?
C18 C17 C22 C21 0.2(4) . . . . ?
C16 C17 C22 C21 -179.4(2) . . . . ?
Ag1 O23 N24 O26 175.84(19) . . . . ?
Ag1 O23 N24 O25 -4.2(3) . . . . ?
O25 N24 O26 Ag1 12.6(2) . . . 1_545 ?
O23 N24 O26 Ag1 -167.48(19) . . . 1_545 ?
 
loop_
 _geom_hbond_atom_site_label_D 
 _geom_hbond_atom_site_label_H 
 _geom_hbond_atom_site_label_A 
 _geom_hbond_distance_DH 
 _geom_hbond_distance_HA 
 _geom_hbond_distance_DA 
 _geom_hbond_angle_DHA 
 _geom_hbond_site_symmetry_A 
 _geom_hbond_publ_flag
#C3 H3 O25  0.95 2.63 3.264(3) 124.6 1_565 yes
#C15 H15A O12  0.99 2.62 3.438(3) 139.7 3_765 yes
C5 H5 O26  0.95 2.39 3.224(3) 147.0 3_645 yes
N13 H13N N1  0.83(3) 2.36(3) 2.733(3) 108(2) . yes
 
_refine_diff_density_max    0.509
_refine_diff_density_min   -0.881
_refine_diff_density_rms    0.094

_shelx_res_file
;
TITL moc623 in P2(1)/n
    shelx.res
    created by SHELXL-2018/3 at 15:28:24 on 28-Jul-2022
CELL 0.71073  17.947723   5.396667  19.279051  90.0000 115.3831  90.0000
ZERR    4.00   0.001050   0.000286   0.001412   0.0000   0.0081   0.0000
LATT   1
SYMM  1/2 - X, 1/2 + Y, 1/2 - Z
SFAC  C    H    N    O    AG
UNIT  72 68 16 16 4
MERG   2
EQIV $2 x, y+1, z
HTAB C3 O25_$2
EQIV $3 -x+2, -y+1, -z
HTAB C15 O12_$3
EQIV $4 -x+1, -y-1, -z
HTAB C5 O26_$4
HTAB N13 N1
FMAP   2
PLAN   25
SIZE     0.050   0.100   0.250
ACTA
BOND
BOND   $H
CONF
L.S.   4
TEMP  -123.00
WGHT    0.027800    0.174900
FVAR       1.61568
AG1   5    0.582248    0.094179   -0.026604    11.00000    0.01582    0.02207 =
         0.03900   -0.00217    0.00343   -0.00183
N1    3    0.890012    0.159098    0.137008    11.00000    0.01595    0.02117 =
         0.01809   -0.00240    0.00793   -0.00117
C2    1    0.848357    0.307977    0.079837    11.00000    0.01583    0.01963 =
         0.01575   -0.00223    0.00778   -0.00222
C3    1    0.761877    0.289052    0.036197    11.00000    0.01696    0.02291 =
         0.01697   -0.00212    0.00555   -0.00052
AFIX  43
H3    2    0.734874    0.402405   -0.004671    11.00000   -1.20000
AFIX   0
N4    3    0.718096    0.119800    0.050576    11.00000    0.01598    0.02171 =
         0.02112   -0.00163    0.00766   -0.00115
C5    1    0.716116   -0.225367    0.128750    11.00000    0.01746    0.02371 =
         0.02309   -0.00643    0.00980   -0.00657
AFIX  43
H5    2    0.658248   -0.241888    0.099503    11.00000   -1.20000
AFIX   0
C6    1    0.756969   -0.382479    0.188309    11.00000    0.02723    0.02217 =
         0.02455   -0.00358    0.01536   -0.00642
AFIX  43
H6    2    0.727292   -0.507964    0.200367    11.00000   -1.20000
AFIX   0
C7    1    0.843091   -0.360905    0.232414    11.00000    0.02886    0.02144 =
         0.02244    0.00152    0.01183    0.00151
AFIX  43
H7    2    0.870771   -0.470578    0.274180    11.00000   -1.20000
AFIX   0
C8    1    0.886594   -0.183173    0.215220    11.00000    0.01902    0.02644 =
         0.02057   -0.00154    0.00700   -0.00145
AFIX  43
H8    2    0.944539   -0.170773    0.244744    11.00000   -1.20000
AFIX   0
C9    1    0.846068   -0.018136    0.153976    11.00000    0.01638    0.01813 =
         0.01968   -0.00245    0.00901   -0.00121
C10   1    0.759409   -0.038425    0.110379    11.00000    0.01665    0.01997 =
         0.01697   -0.00348    0.00780   -0.00162
C11   1    0.892633    0.512365    0.059637    11.00000    0.01789    0.02116 =
         0.01852   -0.00216    0.00805   -0.00196
O12   4    0.854382    0.660781    0.009091    11.00000    0.02075    0.02836 =
         0.02485    0.00903    0.00469   -0.00142
N13   3    0.974686    0.517243    0.100291    11.00000    0.01906    0.02316 =
         0.02234    0.00569    0.00806   -0.00281
C14   1    1.023125    0.715087    0.088471    11.00000    0.01682    0.02237 =
         0.02591    0.00296    0.00962   -0.00481
AFIX  23
H14A  2    1.010684    0.873177    0.107362    11.00000   -1.20000
H14B  2    1.007401    0.733327    0.032841    11.00000   -1.20000
AFIX   0
C15   1    1.114724    0.663123    0.129898    11.00000    0.01662    0.01687 =
         0.02191    0.00111    0.00776   -0.00162
AFIX  23
H15A  2    1.127873    0.506813    0.110647    11.00000   -1.20000
H15B  2    1.130983    0.644521    0.185608    11.00000   -1.20000
AFIX   0
C16   1    1.162119    0.877003    0.116091    11.00000    0.01742    0.01915 =
         0.02511    0.00192    0.00990   -0.00108
AFIX  23
H16A  2    1.141308    0.900444    0.059958    11.00000   -1.20000
H16B  2    1.149046    1.029644    0.137149    11.00000   -1.20000
AFIX   0
C17   1    1.254801    0.851627    0.149699    11.00000    0.01746    0.01983 =
         0.01581   -0.00176    0.00809   -0.00176
C18   1    1.297791    0.654239    0.195259    11.00000    0.02093    0.01952 =
         0.02611    0.00364    0.01125   -0.00107
AFIX  43
H18   2    1.268541    0.527387    0.207295    11.00000   -1.20000
AFIX   0
C19   1    1.383312    0.639189    0.223668    11.00000    0.02271    0.02492 =
         0.02732    0.00244    0.01054    0.00406
AFIX  43
H19   2    1.411768    0.502386    0.254744    11.00000   -1.20000
AFIX   0
C20   1    1.427127    0.822670    0.206854    11.00000    0.01748    0.03040 =
         0.02064   -0.00380    0.00796    0.00052
AFIX  43
H20   2    1.485357    0.811517    0.225647    11.00000   -1.20000
AFIX   0
C21   1    1.385072    1.021168    0.162557    11.00000    0.02243    0.02684 =
         0.02036   -0.00218    0.01073   -0.00630
AFIX  43
H21   2    1.414749    1.149262    0.151608    11.00000   -1.20000
AFIX   0
C22   1    1.299877    1.036573    0.133686    11.00000    0.02042    0.02066 =
         0.01864    0.00041    0.00779   -0.00333
AFIX  43
H22   2    1.271836    1.174060    0.102728    11.00000   -1.20000
AFIX   0
O23   4    0.474541   -0.197990   -0.083695    11.00000    0.02605    0.02075 =
         0.03190    0.00162    0.01126    0.00370
N24   3    0.509179   -0.406120   -0.073951    11.00000    0.02531    0.02214 =
         0.02283    0.00296    0.01335   -0.00189
O25   4    0.586028   -0.418581   -0.043683    11.00000    0.02349    0.02756 =
         0.03478    0.00181    0.00443    0.00303
O26   4    0.468394   -0.600536   -0.093942    11.00000    0.03473    0.02651 =
         0.05903   -0.00692    0.02480   -0.01500
H13N  2    0.994810    0.423666    0.137645    11.00000    0.02779
HKLF    4


REM  moc623 in P2(1)/n
REM wR2 = 0.0754, GooF = S = 1.024, Restrained GooF = 1.024 for all data
REM R1 = 0.0339 for 3337 Fo > 4sig(Fo) and 0.0557 for all 4435 data
REM 248 parameters refined using 0 restraints

END

WGHT      0.0278      0.1748

REM Highest difference peak  0.509,  deepest hole -0.881,  1-sigma level  0.094
Q1    1   0.5602 -0.4626 -0.0168  11.00000  0.05    0.51
Q2    1   0.5000  0.0000  0.0000  10.50000  0.05    0.46
Q3    1   0.4411 -0.7143 -0.0323  11.00000  0.05    0.44
Q4    1   0.4379 -0.5743 -0.1386  11.00000  0.05    0.43
Q5    1   0.4466  0.0038 -0.0561  11.00000  0.05    0.38
Q6    1   1.2186  0.8921  0.1519  11.00000  0.05    0.37
Q7    1   0.7195 -0.0508 -0.0075  11.00000  0.05    0.36
Q8    1   0.7436  0.0824  0.0842  11.00000  0.05    0.36
Q9    1   0.7962 -0.3326  0.2107  11.00000  0.05    0.36
Q10   1   0.5314 -0.1181  0.0261  11.00000  0.05    0.35
Q11   1   0.5813 -0.2895 -0.0272  11.00000  0.05    0.33
Q12   1   1.2651  0.9207  0.1271  11.00000  0.05    0.33
Q13   1   0.6412 -0.6503  0.1110  11.00000  0.05    0.33
Q14   1   0.6814  0.0889 -0.0268  11.00000  0.05    0.32
Q15   1   0.5839 -0.0946 -0.0213  11.00000  0.05    0.32
Q16   1   0.7270 -0.1023  0.1405  11.00000  0.05    0.32
Q17   1   1.3605  1.2180  0.2130  11.00000  0.05    0.31
Q18   1   0.8060  0.2868  0.0633  11.00000  0.05    0.31
Q19   1   0.8712  0.3971  0.0648  11.00000  0.05    0.31
Q20   1   0.7997 -0.0310  0.1469  11.00000  0.05    0.30
Q21   1   0.8623 -0.1010  0.1829  11.00000  0.05    0.30
Q22   1   0.7374 -0.2479  0.1761  11.00000  0.05    0.30
Q23   1   0.6339  0.2998  0.0263  11.00000  0.05    0.30
Q24   1   0.4791 -0.7524 -0.0570  11.00000  0.05    0.29
Q25   1   1.0005  0.5492  0.0198  11.00000  0.05    0.29
;
_shelx_res_checksum   86743

_shelx_hkl_file
;
   0   0  -2 97895.9 2484.44   2
   0   0  -3 3.57974 36.0973   3
   0   0  -3 65.5592 41.8066   2
   0   0   3 33.3821 31.3914   2
   0   0  -4 198.545 60.7317   3
   0   0   4 156.204 51.9847   2
   0   0  -5 23.4092 63.3105   3
   0   0   5 62.2759 54.0612   2
   0   0  -6 693.747 79.6871   3
   0   0   6 612.804 73.6376   2
   0   0  -7 110.200 61.6716   3
   0   0   7 100.865 48.3526   2
   0   0   8 2760.12 151.072   2
   0   0  -8 3039.03 157.426   3
   0   0  -9 21.8937 70.9515   3
   0   0   9-88.6127 58.4955   2
   0   0 -10 1.65484 72.4729   3
   0   0  10 104.252 59.0886   2
   0   0 -11 28.2023 74.2252   3
   0   0  11 134.279 64.2371   2
   0   0  12 6930.62 311.781   2
   0   0 -12 7707.63 318.769   3
   0   0 -13-52.2100 93.5746   3
   0   0  13 121.881 114.507   1
   0   0  13 5.07837 60.0179   2
   0   0 -14 1170.28 137.558   3
   0   0  14 1063.45 151.279   1
   0   0  14 960.208 117.133   2
   0   0 -15 98.7243 84.8731   3
   0   0  15 32.2139 61.2334   2
   0   0  15 160.096 111.885   1
   0   0  16 7008.85 353.705   2
   0   0 -16 8675.59 368.085   3
   0   0  16 8416.71 410.175   1
   0   0 -17-74.7307 69.7642   3
   0   0  17 32.8372 84.0998   1
   0   0 -18 5560.26 295.899   3
   0   0  18 5757.07 359.107   1
   0   0 -19 108.029 69.1114   3
   0   0  19 35.7482 100.125   1
   0   0  20 1866.86 219.475   1
   0   0  21 216.843 122.700   1
   0   0  22 377.999 130.633   1
   0   0  23-164.193 122.015   1
   0   1   0-11.3846 41.8651   3
   0  -1   1 23795.5 639.460   3
   0   1  -1 22991.1 638.044   3
   0   1   1 23493.5 664.106   3
   0  -1   2 19331.8 519.621   3
   0   1  -2 19164.8 518.917   3
   0   1   2 18546.2 563.148   2
   0   1   3 2496.93 152.298   2
   0   1  -3 2372.80 130.840   1
   0  -1  -4 9734.64 355.331   3
   0   1  -4 9444.58 328.362   1
   0   1   4 9728.92 348.926   2
   0  -1  -5 11162.4 391.159   3
   0   1   5 10587.6 382.636   2
   0   1  -5 10353.0 359.856   1
   0  -1  -6 9049.48 350.396   3
   0   1   6 8577.85 339.565   2
   0   1  -6 8730.42 320.478   1
   0   1   7 40058.2 1125.72   2
   0  -1   7 37737.1 1001.41   2
   0  -1  -7 41300.3 1126.14   3
   0  -1   8 419.048 40.4227   2
   0  -1  -8 366.924 112.721   3
   0   1   8 431.830 90.1886   2
   0  -1   9 105.905 33.1811   2
   0  -1  -9 224.378 109.881   3
   0   1  -9 224.457 35.3061   3
   0   1   9 65.6459 78.9242   2
   0  -1  10 23887.8 711.277   2
   0   1  10 27186.1 843.956   2
   0   1 -10 26379.7 694.982   3
   0  -1 -10 26026.0 832.580   3
   0  -1  10 28433.1 855.999   1
   0   1  11 7576.77 359.062   2
   0  -1  11 7325.09 260.241   2
   0   1 -11 7722.59 244.940   3
   0  -1 -11 7276.81 358.473   3
   0  -1  11 8508.19 380.511   1
   0   1  12 8889.16 405.630   2
   0  -1  12 7979.89 294.587   2
   0  -1 -12 8457.55 397.917   3
   0   1 -12 8806.71 277.446   3
   0  -1  12 9833.62 424.660   1
   0  -1  13 2405.68 135.437   2
   0   1  13 2424.84 203.784   2
   0   1 -13 2550.49 122.004   3
   0  -1 -13 2422.41 222.954   3
   0  -1  13 2766.84 236.600   1
   0  -1  14 1708.04 116.046   2
   0  -1 -14 1531.58 193.872   3
   0   1 -14 1765.35 102.172   3
   0  -1  14 1772.78 199.370   1
   0  -1  15 3464.88 176.608   2
   0  -1  15 3777.72 286.456   1
   0   1 -15 3728.79 156.985   3
   0  -1 -15 3571.63 264.856   3
   0  -1  16 512.666 68.7521   2
   0  -1  16 537.821 134.519   1
   0  -1 -16 655.838 140.187   3
   0   1 -16 497.892 57.0257   3
   0  -1 -17 4770.92 316.441   3
   0   1 -17 4613.40 180.543   3
   0  -1  17 4530.35 330.405   1
   0  -1 -18 102.459 95.1684   3
   0  -1  18 49.3529 112.719   1
   0  -1 -19 720.823 140.088   3
   0  -1  19 766.739 168.628   1
   0  -1 -20 349.751 115.737   3
   0   1  20 297.377 120.967   1
   0  -1  20 302.487 127.006   1
   0  -1  21 2272.35 261.163   1
   0   1  21 2307.43 239.360   1
   0  -1  22-67.9887 120.764   1
   0   1  22 125.217 103.528   1
   0  -1  23 360.784 149.361   1
   0   1  23 507.340 143.063   1
   0  -2   0 6226.63 270.294   3
   0   2   0 6101.66 252.413   2
   0  -2  -1 1467.21 143.247   3
   0  -2   1 1206.88 115.650   3
   0   2   1 1442.85 120.370   2
   0   2  -1 1409.01 105.881   2
   0  -2  -2 7243.64 314.949   3
   0  -2   2 6972.57 268.747   3
   0   2   2 6763.62 294.894   2
   0   2  -2 7040.49 256.055   2
   0  -2   3 11974.1 374.128   3
   0   2   3 11915.6 428.993   2
   0   2  -3 10824.2 355.099   2
   0  -2   4 60.2570 42.5487   3
   0   2   4 90.0767 78.3408   2
   0   2  -4 76.4096 39.3415   2
   0   2  -5 20939.3 579.034   2
   0   2  -5 23212.1 701.774   1
   0   2   5 21882.7 715.277   2
   0  -2   5 21681.2 597.882   3
   0   2  -6 2956.03 184.655   1
   0   2   6 3243.61 215.457   2
   0  -2   6 2936.04 109.571   3
   0   2   7 26215.5 867.835   2
   0  -2  -7 26184.6 870.320   3
   0   2  -7 27107.9 839.081   1
   0  -2  -8 55.2784 138.737   3
   0   2   8-58.2817 89.6158   2
   0   2  -8 158.932 72.2821   1
   0   2   9 22533.7 788.889   2
   0  -2  -9 22150.0 786.329   3
   0   2  -9 22594.5 747.001   1
   0  -2 -10 1461.88 207.806   3
   0  -2 -11 10852.0 498.276   3
   0  -2 -12 34.3483 140.268   3
   0  -2 -13 4324.07 316.186   3
   0  -2  13 4267.80 312.799   1
   0  -2 -14 2231.13 233.332   3
   0  -2  14 2423.72 246.118   1
   0  -2 -15 1718.00 213.525   3
   0  -2  15 2076.45 234.765   1
   0  -2 -16 220.595 136.642   3
   0  -2  16 475.310 151.140   1
   0  -2 -17 193.873 133.290   3
   0  -2  17-169.262 153.112   1
   0  -2 -18 224.500 128.904   3
   0  -2  18 174.757 134.763   1
   0  -2 -19 136.971 112.599   3
   0  -2  19-76.7753 118.928   1
   0  -2 -20-50.6105 99.2919   3
   0  -2 -21 123.500 115.469   3
   0   3   0 49.2172 69.4853   2
   0  -3   1 309.467 100.478   3
   0   3  -1 662.750 99.2853   2
   0   3   1 661.714 111.094   2
   0  -3   2 6182.15 288.357   3
   0   3  -2 5451.77 255.104   2
   0   3   2 5699.07 297.112   2
   0  -3   3 1062.63 123.438   3
   0   3   3 1096.85 140.149   2
   0   3  -3 906.686 99.3589   2
   0   3  -4 6434.06 264.092   2
   0  -3   4 7025.64 292.087   3
   0   3   4 7001.81 348.908   2
   0   3  -5 907.169 84.9481   2
   0  -3   5 966.146 100.942   3
   0   3   5 997.225 140.693   2
   0   3  -6 11484.5 360.447   2
   0  -3   6 11672.7 388.747   3
   0  -3  -6 11391.4 517.611   3
   0   3  -7 469.615 46.1564   2
   0  -3  -7 282.605 176.126   3
   0  -3   7 471.330 59.0951   3
   0  -3  -8 7067.03 413.142   3
   0  -3   8 8008.15 254.290   3
   0  -3  -9-76.1578 180.529   3
   0  -3 -10 11705.4 562.267   3
   0  -3 -11 936.538 191.607   3
   0  -3 -12 14722.7 664.652   3
   0  -3 -13 587.546 166.367   3
   0  -3 -14 5521.88 391.701   3
   0  -3 -15-148.730 160.589   3
   0  -3 -16 428.314 152.861   3
   0  -3 -17 436.663 158.992   3
   0  -3 -18 235.663 148.003   3
   0  -3 -19 438.259 162.033   3
   0  -3 -20 108.516 137.224   3
   0  -3 -21 113.250 127.632   3
   0  -3 -22-62.6583 105.701   3
   0   4   0 21765.4 778.141   2
   0  -4   0 23529.4 818.062   3
   0  -4  -1 68.5697 163.204   3
   0  -4   1 553.215 153.451   3
   0   4  -1 271.084 97.3569   2
   0   4   1 202.955 94.0320   2
   0   4  -2 6568.02 323.881   2
   0  -4  -2 6302.26 380.076   3
   0   4  -3 5184.79 271.220   2
   0  -4  -3 4617.30 343.991   3
   0   4  -4 11005.0 430.681   2
   0  -4  -4 11945.7 552.870   3
   0   4  -5 5489.12 258.177   2
   0  -4  -5 5347.96 372.528   3
   0   4  -6 2337.76 146.918   2
   0  -4  -6 2153.70 272.979   3
   0  -4   6 2487.41 175.786   3
   0   4  -7 5087.65 212.644   2
   0  -4   7 5064.40 250.712   3
   0  -4  -7 4817.64 368.110   3
   0   4  -8 51.0835 31.7337   2
   0  -4   8 137.751 51.0599   3
   0  -4  -9 5451.92 398.291   3
   0  -4   9 6456.53 239.013   3
   0  -4 -10-226.520 177.122   3
   0  -4  10 4.84173 15.1239   3
   0  -4 -11 3032.08 305.007   3
   0  -4 -12 1561.97 232.552   3
   0  -4 -13 2822.79 306.389   3
   0  -4 -14 796.008 195.489   3
   0  -4 -15 492.721 178.130   3
   0  -4 -16 239.572 147.348   3
   0  -4 -17 710.331 188.457   3
   0  -4 -18 1177.12 227.980   3
   0  -4 -19 87.2189 133.714   3
   0  -4 -20 507.309 164.784   3
   0  -5   0 236.271 137.809   3
   0  -5  -1 10365.8 527.949   3
   0  -5   1 10239.1 505.737   3
   0  -5  -2 263.428 140.631   3
   0  -5   2 68.5653 106.403   3
   0   5  -3 16767.4 649.204   2
   0  -5  -3 18109.9 763.200   3
   0  -5   3 16993.6 686.091   3
   0   5  -4 2244.21 188.061   2
   0  -5  -4 2680.44 284.934   3
   0  -5   4 2137.74 205.637   3
   0   5  -5 2691.90 197.148   2
   0  -5  -5 2897.05 296.320   3
   0  -5   5 3056.20 233.386   3
   0  -5  -6 496.980 173.029   3
   0  -5   6 95.5139 77.0341   3
   0  -5  -7 1679.70 246.868   3
   0  -5  -8 458.776 169.273   3
   0  -5  -9 346.063 179.065   3
   0  -5 -10 405.155 187.506   3
   0  -5 -11 837.574 201.360   3
   0  -5 -12 825.775 219.084   3
   0  -5 -13 2937.26 327.525   3
   0  -5 -14 166.930 152.687   3
   0  -5 -15 2284.84 311.608   3
   0  -5 -16-38.1108 140.779   3
   0  -6   0 873.836 186.748   3
   0  -6  -1-26.7386 128.518   3
   0  -6   1-41.0847 121.223   3
   0  -6  -2 8079.32 510.129   3
   0  -6   2 8551.62 486.506   3
   0  -6  -3 1420.52 226.497   3
   0  -6   3 1270.78 184.341   3
   0  -6  -4 3630.27 348.716   3
   0  -6   4 3674.86 294.272   3
   0  -6  -5 127.608 150.964   3
   0  -6   5-138.117 107.375   3
   0  -6  -6 645.637 196.224   3
   0  -6   6 494.396 109.053   3
   0  -6  -7 269.574 171.639   3
   0  -6  -8 349.387 188.931   3
   0  -6  -9 369.082 175.441   3
   0  -6 -10-164.374 133.965   3
   0  -6 -11 145.104 152.540   3
   0  -7   0 69.9656 118.550   3
   0  -7  -1 640.985 186.023   3
   0  -7   1 332.125 139.289   3
   0  -7  -2 317.604 160.830   3
   0  -7   2 113.660 108.590   3
   0  -7  -3 225.529 152.541   3
   0  -7  -4 860.384 203.970   3
   0  -7  -5 1384.67 243.850   3
   0  -7  -6 677.033 191.843   3
  -1   0  24-48.5485 101.089   1
  -1   0  23-125.389 111.876   1
  -1   0  22 163.472 120.390   1
  -1   0  21 1966.87 230.689   1
  -1   0  20 46.9607 105.552   1
   1   0 -19 2499.52 193.717   3
  -1   0  19 2163.16 227.665   1
   1   0 -18 151.115 86.7732   3
  -1   0  18 89.1873 100.609   1
  -1   0  17 7910.90 384.899   2
   1   0 -17 9111.44 392.543   3
  -1   0  17 8469.60 433.329   1
  -1   0  16-12.1315 57.6601   2
   1   0 -16-97.8192 92.9620   3
  -1   0  16 85.5485 103.497   1
  -1   0  15 11161.8 460.409   2
   1   0 -15 11898.8 465.514   3
  -1   0  15 12330.2 505.578   1
  -1   0  14-47.7155 65.2686   2
   1   0 -14-48.5876 100.503   3
  -1   0  14 12.6951 94.6061   1
  -1   0  13 8326.41 360.071   2
   1   0 -13 9371.06 377.528   3
  -1   0  13 9542.38 405.978   1
   1   0 -12 40.9566 90.0224   3
  -1   0  12 57.5273 61.5924   2
  -1   0  12 99.8853 99.3867   1
  -1   0  11 8564.45 342.995   2
   1   0 -11 9123.28 348.762   3
   1   0 -10 36.0037 69.4554   3
  -1   0  10 4.04881 51.3872   2
  -1   0   9 18319.5 581.982   2
   1   0  -9 19202.2 582.764   3
   1   0  -9 18968.9 594.401   2
  -1   0   8 38.0582 45.4975   2
   1   0  -8 15.2492 72.0534   2
  -1   0   7 13702.4 437.022   2
   1   0  -7 14293.1 446.338   2
  -1   0   6 33.7761 49.7482   2
   1   0  -6 55.8422 61.7000   2
   1   0  -5 38449.3 1004.19   2
  -1   0   5 36263.3 999.473   2
  -1   0   4 18.6533 36.9125   2
   1   0  -4-115.025 54.9824   2
   1   0  -3 60357.8 1531.22   2
  -1   0   3 58527.5 1530.07   2
   1   0   2 136.398 32.5736   3
  -1   0  -2 30.9590 29.2373   3
  -1   0  -3 41469.1 1070.35   3
   1   0   3 40110.5 1072.44   3
  -1   0  -4 231.097 70.8729   3
   1   0   4-15.5699 52.9063   3
  -1   0  -5 20880.9 571.432   3
   1   0   5 19659.1 570.518   3
   1   0   5 19160.7 578.748   2
  -1   0  -6-99.2681 58.5987   3
   1   0   6 18.3396 47.2785   2
  -1   0  -7 3906.96 177.012   3
   1   0   7 3943.74 184.128   2
  -1   0  -8-11.4994 59.8213   3
   1   0   8 8.99670 49.7318   2
   1   0   9 2017.86 139.042   2
  -1   0  -9 2249.87 144.639   3
  -1   0 -10 81.3046 71.9869   3
   1   0  10-12.3246 57.4699   2
   1   0  11 1924.98 147.435   2
  -1   0 -11 2023.64 154.239   3
  -1   0 -12 61.9658 83.8269   3
   1   0  12-107.476 76.7150   2
  -1   0 -13 695.786 109.990   3
   1   0  13 663.918 103.477   2
  -1   0 -14 33.8336 75.9209   3
   1   0  14 22.6760 98.2334   1
   1   0  14 43.0767 64.7543   2
   1   0  15 1499.64 146.357   2
   1   0  15 1456.28 175.700   1
  -1   0 -15 1482.11 141.161   3
   1   0  16 23.5556 52.5587   2
   1   0  16 45.9218 87.0323   1
  -1   0 -16 41.0742 68.1046   3
   1   0  17 3954.78 291.452   1
  -1   0 -17 4161.15 245.727   3
   1   0  18 9.68109 95.4561   1
  -1   0 -18 5.98159 68.7067   3
   1   0  19 3148.92 275.686   1
   1   0  20-102.591 106.571   1
   1   0  21 2502.25 258.104   1
   1   0  22-30.7900 104.301   1
  -1   1  24 88.1898 84.7485   1
  -1  -1  23 258.220 127.773   1
  -1   1  23 324.799 120.987   1
  -1   1  22 389.439 130.244   1
  -1  -1  22 244.318 121.292   1
   1  -1 -21 206.139 109.091   3
  -1   1  21 318.690 120.359   1
  -1  -1  21 40.4398 95.6373   1
   1  -1 -20 671.023 138.542   3
  -1   1  20 570.145 129.164   1
  -1  -1  20 411.321 142.346   1
   1  -1 -19 964.603 162.924   3
  -1  -1  19 590.063 156.555   1
   1  -1 -18 3453.24 275.147   3
  -1  -1  18 4288.22 318.287   1
   1   1 -17 1310.37 95.5819   3
   1  -1 -17 1203.34 175.176   3
  -1  -1  17 1314.73 185.384   1
  -1  -1  16 5683.65 250.858   2
   1  -1 -16 5950.61 350.049   3
   1   1 -16 5982.03 234.363   3
  -1  -1  16 6385.75 374.723   1
  -1  -1  15 1.35293 38.0762   2
   1   1 -15 112.862 55.4934   3
   1  -1 -15-103.921 124.681   3
  -1  -1  15-55.0470 107.469   1
  -1  -1  14 9893.85 357.878   2
   1   1 -14 10768.5 350.043   3
   1  -1 -14 10183.3 465.287   3
  -1  -1  14 10647.1 480.857   1
  -1  -1  13 12.5280 38.4957   2
   1   1 -13-32.4350 58.4308   3
   1  -1 -13 75.2368 124.057   3
  -1   1  13 158.829 88.3303   2
  -1  -1  13-116.132 128.818   1
  -1  -1  12 4848.76 207.151   2
  -1   1  12 5635.01 297.238   2
   1   1 -12 5174.55 202.321   3
   1  -1 -12 5105.38 299.965   3
  -1  -1  12 5883.95 310.973   1
  -1  -1  11 1657.60 102.382   2
  -1   1  11 2067.88 173.467   2
   1  -1 -11 1911.78 187.123   3
   1   1 -11 1896.93 107.275   3
  -1  -1  11 2103.53 185.139   1
  -1   1  10 1610.39 146.052   2
  -1  -1  10 1451.30 87.0436   2
   1  -1 -10 1686.00 172.327   3
   1   1 -10 1523.57 91.1462   3
  -1   1   9 2476.39 174.604   2
  -1  -1   9 2212.93 108.470   2
   1   1  -9 2548.02 120.705   2
   1  -1  -9 2567.09 190.395   3
  -1   1   8 1528.23 133.859   2
  -1  -1   8 1422.12 75.9015   2
   1   1  -8 1555.01 86.7851   2
  -1  -1   8 1672.33 140.284   1
   1  -1  -8 1432.94 147.880   3
   1   1  -8 1584.69 69.3508   3
  -1   1   7 8603.20 333.400   2
   1   1  -7 8492.90 251.412   2
  -1  -1   7 8984.26 340.303   1
   1   1  -7 8381.43 311.405   1
   1  -1  -7 8789.76 342.159   3
   1   1  -7 8350.63 238.399   3
  -1  -1   7 7384.75 244.322   2
   1   1  -6 1986.17 127.756   1
  -1  -1   6 2028.73 143.105   1
   1  -1  -6 2472.32 171.501   2
  -1   1   6 1935.80 143.943   2
   1   1  -6 2170.01 86.8786   2
   1   1  -6 2033.22 79.3455   3
  -1   1   5 1401.59 119.651   2
   1   1  -5 1540.97 66.7608   2
   1   1  -5 1523.23 107.080   1
   1  -1  -5 1454.82 142.927   2
   1   1  -5 1543.42 66.2721   3
  -1   1   4 7064.90 283.056   2
   1   1  -4 7190.80 273.531   1
   1   1  -4 7525.95 226.694   3
  -1  -1   4 7627.03 224.084   3
   1   1  -4 8203.23 222.622   2
  -1   1   3 47.6869 73.3614   2
   1   1  -3 28.0749 38.7503   3
  -1  -1   3 181.289 39.7539   3
  -1   1   2 15336.6 471.201   2
  -1  -1   2 16344.4 450.222   3
   1   1  -2 15714.2 451.318   3
  -1   1   1 13567.0 404.724   2
  -1  -1   1 14278.7 405.987   3
   1   1  -1 13123.3 404.721   3
  -1   1   0 38655.8 1023.35   2
   1   1   0 38230.0 1050.00   3
   1  -1   0 39593.1 1028.08   2
  -1   1  -1 18593.4 501.688   2
   1   1   1 18698.6 552.566   3
   1  -1   1 18715.4 505.793   2
   1   1   2 51977.6 1381.68   3
  -1   1  -2 50323.8 1360.71   1
   1   1   3 4590.65 208.283   3
  -1   1  -3 4095.37 182.518   1
  -1  -1  -4 28389.7 823.247   3
   1   1   4 28003.3 823.361   3
  -1   1  -4 27508.3 797.505   1
  -1  -1  -5 179.813 91.7325   3
   1   1   5 208.014 68.9243   3
  -1   1  -5 228.136 56.6112   1
  -1  -1  -6 23129.3 717.790   3
   1   1   6 22830.3 725.359   2
   1  -1   7 9462.39 274.745   2
  -1  -1  -7 9996.40 387.010   3
   1   1   7 9837.61 385.263   2
   1  -1   8 12168.3 359.211   2
  -1  -1  -8 13204.3 471.795   3
   1   1   8 13401.4 481.242   2
   1  -1   9 14183.1 422.975   2
  -1  -1  -9 14479.0 533.676   3
  -1   1  -9 14736.0 397.492   3
   1   1   9 15462.2 550.947   2
   1   1  10 2652.17 199.683   2
   1  -1  10 2534.40 123.215   2
  -1   1 -10 2785.23 104.062   3
  -1  -1 -10 2300.18 195.972   3
   1  -1  10 2960.98 216.781   1
   1   1  11 11817.9 481.606   2
   1  -1  11 11029.6 360.500   2
  -1   1 -11 11438.6 333.652   3
  -1  -1 -11 11256.0 465.743   3
   1  -1  11 12520.9 492.868   1
   1  -1  12 569.309 65.7619   2
  -1   1 -12 665.060 55.3886   3
  -1  -1 -12 428.333 139.979   3
   1   1  12 686.960 125.004   2
   1  -1  12 613.978 133.927   1
   1   1  13 2820.19 222.807   2
   1  -1  13 2419.93 139.777   2
   1  -1  13 3004.17 246.259   1
  -1  -1 -13 3000.03 232.888   3
  -1   1 -13 2742.32 119.813   3
   1  -1  14 78.7947 43.4418   2
   1  -1  14 189.815 117.828   1
  -1   1 -14 93.5470 36.2494   3
   1  -1  15 1426.40 106.568   2
   1  -1  15 1616.62 196.946   1
  -1   1 -15 1480.15 84.7417   3
  -1  -1 -15 1503.69 185.824   3
   1  -1  16 289.185 113.861   1
  -1  -1 -16 446.690 129.355   3
  -1   1 -16 321.584 40.7335   3
  -1  -1 -17 2655.39 232.093   3
   1  -1  17 2581.83 254.507   1
  -1  -1 -18 381.518 112.860   3
   1  -1  18 382.758 136.895   1
  -1  -1 -19 80.7803 84.9757   3
   1  -1  19 67.8371 119.509   1
  -1  -1 -20 1437.98 178.989   3
   1  -1  20 1323.72 205.828   1
   1   1  20 1058.63 166.503   1
   1   1  21 109.275 90.4539   1
   1  -1  21 6.23176 113.716   1
   1  -1  22 1007.23 196.624   1
   1   1  22 627.566 148.913   1
   1  -2 -22 292.552 124.272   3
   1  -2 -21 356.850 138.455   3
   1  -2 -20 291.465 126.509   3
   1  -2 -19 1102.61 186.146   3
   1  -2 -18-56.0266 124.087   3
   1  -2 -17 1921.73 233.058   3
   1  -2 -16 132.558 125.519   3
   1  -2 -15 1350.60 198.403   3
   1  -2 -14 55.2729 146.309   3
   1  -2 -13 453.115 167.197   3
   1  -2 -12 2867.27 265.865   3
   1  -2 -11 2519.41 244.774   3
  -1   2  10 10431.6 462.035   2
   1  -2 -10 9909.30 466.281   3
  -1   2   9 4845.13 283.030   2
   1  -2  -9 4236.58 298.315   3
   1   2  -9 4936.14 262.220   1
  -1   2   8 39589.8 1191.68   2
   1   2  -8 39014.9 1151.54   1
   1  -2  -8 37207.6 1183.29   3
   1   2  -7 37.5088 20.9764   2
   1   2  -7 59.5944 61.1964   1
  -1   2   7 71.0801 81.7130   2
   1   2  -7 56.0227 36.0219   3
  -1  -2   7 1.87796 21.6615   3
  -1   2   6 45539.4 1295.43   2
   1   2  -6 44536.4 1273.62   1
   1   2  -6 42611.7 1170.74   3
  -1  -2   6 44786.5 1166.74   3
  -1  -2   5 772.031 67.8652   3
   1   2  -5 857.296 76.7466   3
  -1   2   5 743.763 107.313   2
  -1   2   4 43380.9 1228.41   2
  -1  -2   4 43244.6 1155.32   3
   1   2  -4 41354.4 1156.63   3
  -1   2   3 1040.79 111.385   2
   1   2  -3 1077.04 95.0622   3
  -1  -2   3 1023.75 94.8399   3
  -1   2   2 39441.9 1136.98   2
   1  -2  -2 41612.8 1158.91   3
   1   2  -2 38920.7 1120.12   3
  -1  -2   2 40825.4 1117.95   3
  -1   2   1 4502.81 210.338   2
  -1  -2   1 4751.89 223.907   3
   1  -2  -1 4488.43 231.371   3
   1   2  -1 4815.28 222.595   3
  -1   2   0 26714.2 776.292   2
   1   2   0 26460.5 812.001   3
  -1  -2   0 26735.5 809.100   3
   1  -2   0 27872.8 801.358   3
  -1   2  -1 11553.0 374.803   2
   1   2   1 11376.9 424.270   3
  -1  -2  -1 11660.7 429.703   3
   1  -2   1 11964.5 400.096   3
  -1   2  -2 7161.40 250.455   2
   1   2   2 7439.06 321.816   3
   1  -2   2 7488.88 273.765   3
  -1   2  -3 13521.1 400.823   2
   1  -2   3 14152.7 427.598   3
   1   2   3 13892.0 505.057   3
  -1   2  -4 280.339 34.5800   2
  -1   2  -4 220.505 67.6639   1
   1   2   4 178.994 78.2574   3
   1  -2   4 161.131 46.8062   3
  -1   2  -5 11069.5 414.218   1
   1   2   5 11163.5 445.135   2
   1  -2   5 10744.7 318.722   3
   1   2   6 6644.98 331.689   2
  -1   2  -6 6489.58 297.348   1
   1   2   7 7398.60 361.170   2
  -1   2  -7 7585.36 328.480   1
  -1  -2  -7 6362.34 347.138   3
  -1   2  -8 24677.5 783.140   1
   1   2   8 23836.5 825.238   2
  -1  -2  -8 22736.0 815.669   3
   1   2   9 3833.99 259.765   2
  -1  -2  -9 3503.62 263.906   3
  -1  -2 -10 24132.5 852.320   3
   1  -2  11-85.5336 119.830   1
  -1  -2 -11-180.810 166.099   3
   1  -2  12 7823.66 420.049   1
  -1  -2 -12 7504.81 415.475   3
   1  -2  13-114.990 120.378   1
  -1  -2 -13-65.8918 132.130   3
   1  -2  14 4560.42 330.176   1
  -1  -2 -14 4592.04 326.077   3
   1  -2  15 2.17258 116.826   1
  -1  -2 -15 161.698 122.595   3
   1  -2  16 3314.76 298.674   1
  -1  -2 -16 3281.81 285.573   3
   1  -2  17-153.970 125.498   1
  -1  -2 -17 152.957 119.909   3
   1  -2  18 1064.04 196.950   1
  -1  -2 -18 1075.35 184.083   3
   1  -2  19 860.238 181.245   1
  -1  -2 -19 984.155 177.056   3
   1  -2  20 78.4907 120.647   1
  -1  -2 -20 32.0342 96.1702   3
  -1  -2 -21 2048.87 242.206   3
   1  -3 -23 324.122 142.501   3
   1  -3 -22 97.3797 128.401   3
   1  -3 -21 1168.34 216.066   3
   1  -3 -20 490.927 168.278   3
   1  -3 -19 917.340 202.864   3
   1  -3 -18 219.748 127.702   3
   1  -3 -17-283.209 170.091   3
   1  -3 -16-147.987 149.849   3
   1  -3 -15 1462.20 229.740   3
   1  -3 -14 1501.84 225.487   3
   1  -3 -13 3254.66 294.992   3
   1  -3 -12 425.566 175.569   3
   1  -3 -11 5224.86 370.042   3
   1  -3 -10 20.8998 164.701   3
   1  -3  -9 8848.44 488.872   3
  -1  -3   9 10940.4 325.875   3
   1   3  -8 198.592 31.5225   2
   1   3  -8 221.856 46.1026   2
   1  -3  -8 261.867 171.809   3
  -1  -3   8 136.889 42.4836   3
   1   3  -7 14663.2 461.518   2
  -1  -3   7 16163.3 486.259   3
   1  -3  -7 15344.3 631.938   3
   1   3  -6 83.1165 56.6116   2
  -1   3   6 100.149 91.1937   2
   1  -3  -6 174.200 156.296   3
  -1  -3   6 150.840 64.9309   3
  -1   3   5 20329.5 713.604   2
  -1  -3   5 19338.8 625.099   3
  -1  -3   4 312.113 85.8515   3
  -1   3   4 546.654 114.151   2
  -1   3   3 18310.8 640.663   2
  -1  -3   3 18781.9 608.052   3
   1   3  -3 17076.5 602.518   3
  -1   3   2 2772.27 196.786   2
  -1  -3   2 2850.08 194.353   3
   1   3  -2 2917.93 199.144   3
  -1   3   1 6756.22 308.654   2
   1   3  -1 6749.17 324.220   3
  -1   3   0 1130.72 120.278   2
   1  -3   0 1212.06 152.081   3
   1   3   0 1313.85 145.800   3
  -1   3  -1 2243.39 155.049   2
   1  -3   1 2274.87 184.113   3
   1   3   1 2180.62 183.014   2
  -1   3  -2 2293.94 149.209   2
   1  -3   2 2443.44 179.627   3
   1   3   2 2576.04 199.911   2
   1  -3   3 78.6474 92.8430   3
  -1   3  -3 57.4350 50.1229   2
   1   3   3 249.488 99.3744   2
  -1   3  -4 3567.37 173.532   2
   1  -3   4 4229.38 210.453   3
   1   3   4 4365.06 270.161   2
  -1   3  -5 1591.98 96.8624   2
   1  -3   5 1744.66 123.957   3
  -1   3  -5 1689.48 158.420   1
   1   3   5 1788.41 183.897   2
  -1   3  -6 838.022 57.0988   2
  -1  -3  -6 606.003 165.946   3
   1  -3   6 703.454 78.7169   3
  -1  -3  -7 2337.53 246.655   3
   1  -3   7 2540.86 119.454   3
  -1  -3  -8-85.9626 189.879   3
  -1  -3  -9 5214.04 356.384   3
  -1  -3 -10-241.168 188.916   3
  -1  -3 -11 14446.8 654.038   3
  -1  -3 -12 1095.55 206.385   3
  -1  -3 -13 10617.5 552.022   3
  -1  -3 -14 1519.83 225.232   3
  -1  -3 -15 4620.43 368.428   3
  -1  -3 -16 192.843 136.495   3
  -1  -3 -17 1194.30 207.206   3
  -1  -3 -18 1192.72 209.390   3
  -1  -3 -19 310.937 149.401   3
  -1  -3 -20 0.38072 125.703   3
  -1  -3 -21-91.1505 116.275   3
  -1  -3 -22-125.249 135.112   3
   1  -4 -20 636.660 181.333   3
   1  -4 -19 413.824 179.919   3
   1  -4 -18 430.069 168.152   3
   1  -4 -17 1802.01 260.147   3
   1  -4 -16-248.273 173.825   3
   1  -4 -15 2976.00 323.850   3
   1  -4 -14 56.7876 161.286   3
   1  -4 -13 1265.39 231.781   3
   1  -4 -12-157.961 180.302   3
   1  -4 -11 1978.93 267.176   3
   1  -4 -10 1204.30 204.689   3
  -1  -4  10 1649.79 97.8022   3
   1   4  -9 2941.36 128.290   2
   1  -4  -9 2551.60 292.506   3
  -1  -4   9 2879.27 158.193   3
   1   4  -8 641.100 74.3268   2
   1  -4  -8 566.291 177.426   3
  -1  -4   8 748.489 91.3625   3
   1   4  -7 2259.74 147.795   2
  -1  -4   7 2296.95 165.183   3
   1  -4  -7 1801.57 254.252   3
   1   4  -6 9285.22 364.768   2
   1  -4  -6 9031.79 494.610   3
   1  -4  -5 140.750 182.807   3
   1   4  -5 146.863 77.8372   2
   1  -4  -4 19437.2 751.188   3
   1   4  -4 18105.0 637.985   2
   1  -4  -3 1518.49 219.214   3
   1   4  -3 1338.63 146.850   2
  -1   4   2 6438.49 347.546   2
   1  -4  -2 6316.32 374.141   3
  -1  -4   2 6428.37 350.934   3
   1   4  -2 6126.87 325.067   2
  -1   4   1 8072.68 393.955   2
   1  -4  -1 7881.67 422.910   3
  -1  -4   1 8265.49 412.087   3
   1   4  -1 8498.82 399.076   2
  -1   4   0 3175.17 227.409   2
   1  -4   0 3281.64 268.563   3
  -1  -4   0 3589.40 282.715   3
   1   4   0 3705.02 255.804   2
  -1   4  -1 18677.4 666.592   2
   1  -4   1 19968.2 714.592   3
  -1  -4  -1 19252.9 740.443   3
  -1  -4  -2 1566.72 221.332   3
  -1   4  -2 777.300 111.985   2
  -1   4  -3 16191.3 575.560   2
  -1  -4  -3 18049.9 706.535   3
  -1  -4  -4 1240.96 208.296   3
  -1   4  -4 928.550 105.915   2
  -1   4  -5 2646.43 160.499   2
   1  -4   5 2838.63 197.419   3
  -1  -4  -5 2923.00 283.470   3
  -1   4  -6 9663.60 340.368   2
  -1  -4  -6 8776.97 503.964   3
   1  -4   6 10067.9 391.445   3
  -1   4  -7 32.8639 34.2860   2
  -1  -4  -7-14.3041 163.658   3
   1  -4   7-57.7759 66.8922   3
  -1  -4  -8 4577.47 354.884   3
   1  -4   8 5038.31 213.055   3
  -1  -4  -9 1184.51 206.323   3
   1  -4   9 1069.23 67.5993   3
  -1  -4 -10 1400.24 233.502   3
  -1  -4 -11 1193.69 211.595   3
  -1  -4 -12 4896.74 390.141   3
  -1  -4 -13 334.137 164.685   3
  -1  -4 -14 3225.76 328.562   3
  -1  -4 -15 842.988 198.514   3
  -1  -4 -16 747.694 198.132   3
  -1  -4 -17 1997.95 279.117   3
  -1  -4 -18 746.665 194.675   3
  -1  -4 -19 358.891 154.417   3
   1  -5 -16 2001.34 296.605   3
   1  -5 -15 427.828 192.072   3
   1  -5 -14 3080.37 339.384   3
   1  -5 -13 567.551 191.250   3
   1  -5 -12 5509.53 447.520   3
   1  -5 -11 1451.93 242.131   3
   1  -5 -10 4838.04 410.769   3
   1  -5  -9 591.666 195.582   3
   1  -5  -8-72.7113 158.331   3
   1  -5  -7-163.885 160.397   3
  -1  -5   7 188.236 78.0317   3
   1  -5  -6 5980.82 428.213   3
  -1  -5   6 6695.62 348.556   3
   1   5  -5 1915.78 174.481   2
   1  -5  -5 1822.11 251.881   3
  -1  -5   5 1938.03 188.280   3
   1   5  -4 9534.29 439.780   2
   1  -5  -4 9545.86 534.108   3
  -1  -5   4 9631.97 469.836   3
   1  -5  -3 2135.43 250.985   3
  -1  -5   3 2683.29 235.832   3
  -1  -5   2 861.764 157.837   3
   1  -5  -2 327.485 145.777   3
   1  -5  -1 1720.05 220.693   3
  -1  -5   1 1769.09 215.130   3
   1  -5   0 831.890 164.418   3
  -1  -5   0 508.470 145.190   3
  -1  -5  -1 359.371 151.574   3
   1  -5   1 420.886 145.089   3
  -1  -5  -2 5661.57 385.882   3
   1  -5   2 5682.28 357.158   3
  -1   5  -3 3032.77 219.331   2
   1  -5   3 3323.23 256.822   3
  -1  -5  -3 3697.35 320.521   3
  -1   5  -4 9362.96 406.371   2
   1  -5   4 9536.88 448.445   3
  -1  -5  -4 9012.27 518.385   3
  -1  -5  -5 628.304 192.295   3
   1  -5   5 418.357 102.294   3
  -1  -5  -6 8713.76 517.683   3
  -1  -5  -7 670.397 198.416   3
   1  -5   8 3676.58 206.282   3
  -1  -5  -8 3462.67 340.584   3
  -1  -5  -9 412.482 185.917   3
  -1  -5 -10 345.793 180.492   3
  -1  -5 -11 153.543 146.911   3
  -1  -5 -12 391.070 187.338   3
  -1  -5 -13 92.4211 163.890   3
  -1  -5 -14 469.083 171.720   3
  -1  -5 -15 426.787 182.401   3
  -1  -5 -16 280.942 175.330   3
   1  -6 -12 162.611 147.576   3
   1  -6 -11 1347.31 259.834   3
   1  -6 -10 19.7584 144.827   3
   1  -6  -9 720.385 204.561   3
   1  -6  -8 2548.04 308.041   3
   1  -6  -7 91.5928 134.196   3
   1  -6  -6 1264.86 239.956   3
  -1  -6   6 1353.83 168.219   3
   1  -6  -5 310.296 173.487   3
  -1  -6   5 322.686 101.314   3
   1  -6  -4 60.8441 133.027   3
  -1  -6   4-82.5706 108.818   3
   1  -6  -3 1501.53 238.867   3
  -1  -6   3 1026.70 175.847   3
   1  -6  -2 1120.03 215.872   3
  -1  -6   2 576.442 159.553   3
   1  -6  -1 9253.58 542.158   3
  -1  -6   1 9848.52 540.102   3
   1  -6   0 4870.06 375.150   3
  -1  -6   0 5003.86 379.706   3
  -1  -6  -1 9210.49 542.522   3
   1  -6   1 9482.40 525.635   3
  -1  -6  -2 44.5287 129.218   3
   1  -6   2 165.990 117.165   3
  -1  -6  -3 6702.50 468.345   3
   1  -6   3 7154.98 421.065   3
   1  -6   4 514.983 133.136   3
  -1  -6  -4 610.445 188.444   3
  -1  -6  -5 3707.34 359.877   3
   1  -6   5 4312.08 300.455   3
  -1  -6  -6 158.675 153.718   3
  -1  -6  -7 2776.01 320.236   3
  -1  -6  -8 232.842 165.639   3
  -1  -6  -9 1308.26 243.639   3
  -1  -6 -10 528.102 195.503   3
  -1  -6 -11-81.0676 134.690   3
   1  -7  -6 14.0893 142.874   3
   1  -7  -5 1510.07 253.754   3
   1  -7  -4 29.6246 134.872   3
  -1  -7   3 2288.10 259.240   3
   1  -7  -3 2849.45 321.250   3
   1  -7  -2 373.127 155.751   3
  -1  -7   2 200.906 111.418   3
   1  -7  -1 1993.35 266.298   3
  -1  -7   1 2318.57 280.642   3
  -1  -7   0 482.884 147.205   3
   1  -7   0 556.960 162.897   3
  -1  -7  -1-11.4636 133.333   3
   1  -7   1 340.127 129.043   3
  -1  -7  -2 336.439 164.493   3
   1  -7   2 337.168 135.531   3
  -1  -7  -3 27.1747 138.870   3
  -1  -7  -4 710.473 186.886   3
  -1  -7  -5 338.122 180.675   3
  -2   0  24 252.082 125.512   1
  -2   0  23-26.0747 101.189   1
  -2   0  22 284.240 132.542   1
  -2   0  21-22.0454 84.2089   1
   2   0 -20 1559.53 163.898   3
  -2   0  20 1576.24 203.622   1
   2   0 -19-175.500 103.682   3
  -2   0  19 59.3061 102.127   1
   2   0 -18 1669.62 168.435   3
  -2   0  18 1387.53 179.931   1
  -2   0  17-45.5666 59.4198   2
   2   0 -17-49.6957 85.3767   3
  -2   0  17 90.8433 95.4134   1
  -2   0  16 17489.0 635.760   2
   2   0 -16 17955.6 643.836   3
  -2   0  16 18527.0 683.215   1
  -2   0  15-62.3280 68.0084   2
   2   0 -15 108.749 105.185   3
  -2   0  15 57.2360 103.974   1
  -2   0  14 14994.9 553.870   2
   2   0 -14 15580.3 562.570   3
  -2   0  14 16872.0 593.526   1
  -2   0  13-17.3312 63.9675   2
   2   0 -13 38.3868 95.4387   3
  -2   0  13 211.603 108.257   1
  -2   0  12 110.890 58.5156   2
   2   0 -12 140.829 94.0477   3
   2   0 -12 225.074 110.246   2
   2   0 -11 165.830 90.8583   2
  -2   0  11-20.8247 52.7251   2
   2   0 -10 14271.9 487.007   2
  -2   0  10 15357.2 497.234   1
  -2   0  10 13320.6 469.264   2
  -2   0   9 137.604 73.6866   1
   2   0  -9-34.9399 75.7438   2
  -2   0   9-17.8301 45.5648   2
  -2   0   8 49740.5 1350.17   2
   2   0  -8 49586.6 1356.92   2
   2   0  -7-26.8957 66.2876   2
  -2   0   7-7.50629 42.0573   2
   2   0  -6 199257. 4993.26   2
  -2   0   6 192325. 4990.82   2
   2   0  -5 50.1163 65.1842   2
  -2   0   5 8.36286 57.6384   1
  -2   0   5-84.4203 54.8794   2
  -2   0   4 1457.11 74.7661   1
   2   0  -4 1534.19 87.8430   2
  -2   0   4 1306.73 80.9149   2
  -2   0   3 12.4666 19.5478   1
   2   0  -3 103.886 42.7290   2
  -2   0   3 27.7011 28.3668   2
  -2   0   2 107.244 26.1769   2
   2   0   0 9177.43 268.483   3
   2   0   1 11.0331 24.8942   3
  -2   0  -1-39.6497 31.4881   3
  -2   0  -2 151101. 3806.00   3
   2   0   2 148075. 3810.18   3
   2   0   3 86.6682 57.0120   3
  -2   0  -3-146.405 68.2354   3
  -2   0  -4 17909.9 510.560   3
   2   0   4 17269.9 512.423   3
  -2   0  -5-89.3145 52.5320   3
   2   0   5-9.58715 48.0389   3
  -2   0  -6 32781.5 884.713   3
   2   0   6 30440.9 887.706   3
   2   0   7 46.7458 57.6053   3
  -2   0  -7 40.1441 52.1931   3
  -2   0  -8 23543.2 687.763   3
   2   0   8 22383.5 703.586   2
  -2   0  -9 52.0505 65.0915   3
   2   0   9 34.1883 58.4537   2
   2   0  10 32831.6 1020.50   2
  -2   0 -10 36510.7 1010.11   3
  -2   0 -11-12.9134 70.0201   3
   2   0  11-17.9083 68.4490   2
   2   0  12 6650.42 314.235   2
  -2   0 -12 7237.84 310.014   3
  -2   0 -13-56.1218 85.3729   3
   2   0  13-78.1563 76.5845   2
   2   0  14 4993.92 275.387   2
   2   0  14 5315.48 312.201   1
  -2   0 -14 5289.51 269.057   3
   2   0  15 1.41857 86.0031   1
   2   0  15 54.2173 58.4475   2
  -2   0 -15-123.406 77.2067   3
   2   0  16 793.992 150.831   1
  -2   0 -16 354.437 82.8112   3
   2   0  17-37.4270 91.4681   1
  -2   0 -17-93.8512 78.4814   3
   2   0  18 1608.53 200.499   1
   2   0  19 52.9140 105.431   1
   2   0  20 825.443 158.109   1
   2   0  21 222.910 133.480   1
   2   0  22 498.080 132.257   1
  -2  -1  24 31.5841 95.3808   1
  -2   1  24 323.666 133.485   1
  -2  -1  23 396.294 138.862   1
  -2   1  23 354.082 126.975   1
  -2  -1  22 1418.26 214.372   1
  -2   1  22 1332.16 187.136   1
   2  -1 -21 288.400 114.065   3
  -2   1  21 194.816 98.8619   1
  -2  -1  21 115.836 117.575   1
   2  -1 -20 91.1451 103.670   3
  -2  -1  20 81.6689 114.875   1
  -2   1  20 274.439 111.059   1
   2  -1 -19 737.208 147.975   3
  -2   1  19 819.043 148.037   1
  -2  -1  19 1130.50 184.650   1
   2   1 -18 929.840 91.4009   3
   2  -1 -18 832.729 155.542   3
  -2  -1  18 796.484 153.941   1
  -2  -1  17 2268.42 152.803   2
   2  -1 -17 2569.56 233.118   3
   2   1 -17 2943.99 159.473   3
  -2  -1  17 2495.86 242.150   1
  -2  -1  16 3612.07 193.792   2
   2  -1 -16 3847.56 281.171   3
   2   1 -16 4182.49 198.254   3
  -2  -1  16 3977.49 286.607   1
  -2  -1  15 7165.74 298.237   2
   2   1 -15 8186.71 304.791   3
   2  -1 -15 7673.50 401.474   3
  -2  -1  15 8813.53 426.179   1
  -2  -1  14 57.3658 42.1993   2
   2   1 -14 94.1999 69.8134   3
   2  -1 -14 73.2765 138.224   3
  -2   1  14 166.751 80.4899   2
  -2  -1  14 56.4817 107.454   1
  -2   1  13 10312.1 441.492   2
  -2  -1  13 9329.79 343.460   2
   2  -1 -13 10359.9 450.847   3
   2   1 -13 10088.9 348.567   3
  -2  -1  13 10660.4 455.041   1
  -2  -1  12 610.732 70.6672   2
   2  -1 -12 938.556 155.741   3
   2   1 -12 821.859 98.9302   2
  -2  -1  12 752.693 134.877   1
  -2   1  12 903.600 127.582   2
  -2   1  11 7640.34 335.512   2
  -2  -1  11 6255.94 244.349   2
   2   1 -11 6929.97 264.873   2
   2  -1 -11 7068.34 342.219   3
   2  -1 -10 9650.76 396.575   2
   2   1 -10 9156.23 308.451   2
  -2  -1  10 8029.67 291.433   2
  -2   1  10 9528.42 380.975   2
   2   1 -10 8940.48 284.804   3
   2  -1  -9 21123.9 678.624   2
   2   1  -9 20982.5 580.509   2
  -2   1   9 21578.3 669.500   2
   2   1  -9 19869.2 564.364   3
  -2  -1   9 18678.1 568.410   2
   2   1  -8 1693.54 119.656   1
  -2  -1   8 1889.03 145.280   1
   2  -1  -8 1573.13 152.204   2
   2   1  -8 1743.24 94.6323   2
  -2   1   8 1798.06 140.816   2
  -2  -1   8 1393.81 83.5887   2
   2   1  -8 1587.47 81.8934   3
  -2  -1   7 11194.3 389.539   1
   2  -1  -7 11243.1 401.743   2
   2   1  -7 10455.8 366.780   1
  -2   1   7 10748.3 389.027   2
   2   1  -7 11011.9 320.913   2
   2   1  -7 10483.2 314.315   3
  -2  -1   7 9666.39 313.265   2
   2   1  -6 28414.5 828.057   1
   2  -1  -6 28743.0 855.407   2
  -2   1   6 27193.1 843.310   2
   2   1  -6 29928.4 775.870   2
   2   1  -6 28672.7 775.393   3
   2   1  -5 83910.7 2278.64   1
  -2   1   5 86190.2 2293.53   2
   2   1  -5 89713.7 2229.33   2
  -2  -1   5 87437.9 2232.71   3
   2   1  -5 85270.6 2235.84   3
  -2   1   4 151819. 3975.33   2
   2   1  -4 153243. 3933.78   3
  -2  -1   4 156831. 3926.84   3
  -2   1   3 2235.14 132.173   2
   2   1  -3 2486.90 115.450   3
  -2  -1   3 2247.33 110.771   3
  -2   1   2 155.504 58.7207   2
   2   1  -2-58.8841 53.7820   3
  -2  -1   2 174.589 59.2909   3
   2  -1  -1 8378.35 269.723   2
  -2   1   1 8132.36 265.161   2
   2   1  -1 8270.29 280.093   3
  -2   1   0 16286.1 460.271   2
   2  -1   0 16600.1 459.708   2
   2   1   0 15916.2 494.700   3
  -2   1  -1 120.487 34.7733   2
   2  -1   1 119.570 41.5198   2
  -2   1  -1 39.1296 49.2479   1
   2  -1   2 3314.55 112.570   2
   2  -1   2 3219.04 163.315   1
  -2   1  -2 3455.49 156.407   1
   2   1   2 3247.35 175.353   3
  -2   1  -2 3388.72 111.306   2
  -2   1  -3 26430.6 779.075   1
  -2  -1  -3 27800.9 811.513   3
   2   1   3 26228.0 807.425   3
   2  -1   3 28039.7 718.787   3
  -2  -1  -4 24671.2 737.355   3
   2   1   4 23653.8 739.977   3
  -2   1  -4 24384.7 713.102   1
  -2  -1  -5 28700.6 854.118   3
   2   1   5 28356.5 861.751   3
   2  -1   6 732.532 50.0709   2
   2   1   6 766.226 107.151   3
  -2  -1  -6 1085.51 132.684   3
   2  -1   7 17810.2 504.106   2
  -2  -1  -7 18968.4 616.338   3
   2   1   7 19004.2 626.982   3
   2  -1   8 1475.16 83.4267   2
   2   1   8 1664.68 155.464   2
  -2  -1  -8 1951.75 168.874   3
  -2   1  -8 1688.21 66.2618   3
   2  -1   9 16755.4 512.994   2
   2   1   9 18617.6 649.278   2
  -2  -1  -9 18633.4 628.253   3
  -2   1  -9 18336.7 486.471   3
   2  -1  10 607.871 64.4290   2
   2  -1  10 584.757 118.201   1
   2   1  10 511.570 110.277   2
  -2  -1 -10 902.431 144.423   3
  -2   1 -10 462.660 40.4038   3
   2   1  11 7608.76 378.479   2
   2  -1  11 6668.03 257.490   2
   2  -1  11 7684.05 375.574   1
  -2  -1 -11 7211.48 361.374   3
  -2   1 -11 7434.28 230.347   3
   2   1  12 2834.44 226.129   2
   2  -1  12 2599.66 145.226   2
   2  -1  12 3308.49 246.916   1
  -2  -1 -12 3516.51 242.605   3
  -2   1 -12 3028.50 121.942   3
   2  -1  13 1362.65 104.871   2
   2  -1  13 1626.42 192.000   1
  -2  -1 -13 1509.66 186.370   3
  -2   1 -13 1456.48 79.4384   3
   2  -1  14 2025.47 129.814   2
   2  -1  14 2067.22 214.204   1
  -2  -1 -14 1994.07 196.904   3
  -2   1 -14 2064.02 97.7824   3
   2  -1  15 1660.86 120.228   2
   2  -1  15 2028.73 214.140   1
  -2  -1 -15 1910.46 196.279   3
  -2   1 -15 1896.56 91.1069   3
  -2  -1 -16 2075.78 201.055   3
   2  -1  16 1607.10 202.652   1
  -2  -1 -17 108.306 92.3664   3
   2  -1  17 180.515 110.198   1
  -2  -1 -18 302.098 106.510   3
   2  -1  18 291.509 127.010   1
  -2  -1 -19 2359.10 225.099   3
   2  -1  19 2762.37 274.513   1
   2   1  20 97.6013 90.0234   1
   2  -1  20-57.3833 100.363   1
   2  -1  21 846.962 178.451   1
   2   1  21 1107.41 175.436   1
   2   1  22-84.5139 93.2310   1
  -2   2  24-98.1950 97.6373   1
  -2   2  23 291.574 119.280   1
   2  -2 -22 259.435 131.834   3
   2  -2 -21 1833.02 240.153   3
   2  -2 -20-16.1076 124.477   3
   2  -2 -19 990.844 191.142   3
   2  -2 -18-18.3227 126.778   3
   2  -2 -17 2870.75 277.729   3
   2  -2 -16-91.9267 139.267   3
   2  -2 -15 3331.90 288.705   3
   2  -2 -14 2083.50 241.154   3
   2  -2 -13 3079.86 278.334   3
   2  -2 -12 1554.68 215.074   3
   2   2 -11 1276.52 75.7575   2
   2  -2 -11 1586.98 213.258   3
   2   2 -10 1835.49 87.9459   2
   2  -2 -10 1414.57 190.118   3
   2   2 -10 1797.98 83.7682   3
   2   2 -10 1758.11 154.918   1
  -2   2  10 1562.51 170.484   2
   2   2  -9 256.741 38.5015   2
   2   2  -9 425.108 49.6637   3
   2  -2  -9 337.428 149.149   3
   2   2  -9 322.932 80.5041   1
  -2   2   9 76.0042 83.6197   2
   2   2  -8 9556.85 292.820   2
  -2   2   8 9966.17 418.973   2
   2   2  -8 10156.5 398.335   1
   2  -2  -8 10089.5 440.387   3
   2   2  -8 9692.85 308.744   3
  -2   2   7 24167.5 783.102   2
   2   2  -7 24590.3 764.305   1
   2   2  -7 22006.7 670.865   3
   2   2  -7 24318.3 652.494   2
  -2  -2   7 24373.0 663.961   3
  -2   2   6 196.090 81.2993   2
   2   2  -6 406.936 65.6797   3
  -2  -2   6 226.670 40.5465   3
  -2   2   5 40098.8 1142.40   2
   2   2  -5 37692.6 1071.44   3
  -2  -2   5 39305.5 1065.62   3
   2  -2  -4 771.364 135.903   2
  -2   2   4 577.022 90.4352   2
   2   2  -4 504.701 72.2825   3
  -2  -2   4 671.464 78.3548   3
  -2   2   3 21437.0 666.278   2
   2   2  -3 20687.4 646.790   3
  -2  -2   3 21403.5 646.861   3
   2  -2  -3 22028.9 684.094   2
  -2  -2   2-4.45527 72.9134   3
   2   2  -2 23.8442 60.0254   3
  -2   2   2 2.83604 61.1626   2
   2  -2  -2 208.809 97.2722   2
  -2   2   1 44211.1 1227.29   2
   2   2  -1 44178.4 1256.43   3
  -2  -2   1 44795.0 1252.23   3
   2  -2  -1 44982.5 1240.06   2
  -2   2   0 2560.04 137.686   2
  -2  -2   0 2595.85 174.657   3
   2   2   0 2514.78 169.514   3
   2  -2   0 2574.62 153.702   2
  -2   2  -1 22599.2 654.638   2
   2   2   1 23076.6 733.660   3
   2  -2   1 23331.6 668.591   2
  -2   2  -2 22645.3 642.391   2
   2  -2   2 23002.5 673.186   3
   2   2   2 24000.3 751.478   3
  -2   2  -3 36965.7 976.104   2
   2  -2   3 36683.5 1005.58   3
   2   2   3 37065.2 1112.55   3
  -2   2  -3 36584.0 1071.98   1
  -2   2  -4 11592.7 327.889   2
   2  -2   4 12180.6 363.666   3
   2   2   4 12242.0 476.256   3
  -2   2  -4 12116.2 435.551   1
   2   2   5 3224.80 220.675   3
   2  -2   5 2960.40 118.401   3
  -2   2  -5 3267.72 191.298   1
  -2  -2  -6 1528.30 173.122   3
   2   2   6 1540.50 165.156   3
  -2   2  -6 1392.61 131.248   1
   2   2   7 22046.9 781.000   3
  -2  -2  -7 21510.9 762.149   3
   2   2   7 22794.8 782.575   2
  -2   2  -7 21665.3 721.986   1
  -2  -2  -8 9802.52 445.964   3
  -2   2  -8 9246.47 400.689   1
   2   2   8 10049.0 453.136   2
  -2  -2  -9 8266.66 421.932   3
   2  -2   9 8854.42 420.120   1
  -2  -2 -10 568.407 172.096   3
   2  -2  10-192.303 134.010   1
  -2  -2 -11 7056.14 392.974   3
   2  -2  11 6959.13 391.870   1
  -2  -2 -12 487.898 163.112   3
   2  -2  12-122.731 137.145   1
  -2  -2 -13 5480.37 353.837   3
   2  -2  13 5465.79 368.872   1
  -2  -2 -14 96.1379 111.545   3
   2  -2  14-7.13224 118.153   1
  -2  -2 -15 3055.23 274.541   3
   2  -2  15 2716.36 281.168   1
  -2  -2 -16 218.333 133.850   3
   2  -2  16 152.272 139.172   1
  -2  -2 -17 8623.35 489.129   3
   2  -2  17 9096.89 524.161   1
  -2  -2 -18-87.5736 114.674   3
   2  -2  18 7.14877 125.169   1
  -2  -2 -19 1229.98 194.186   3
   2  -2  19 1480.75 217.159   1
  -2  -2 -20 17.4148 111.626   3
   2  -2  20-31.4932 124.298   1
   2  -2  21 728.772 186.297   1
   2  -3 -23 7.90381 106.345   3
   2  -3 -22 835.900 197.688   3
   2  -3 -21 231.348 151.566   3
   2  -3 -20 1519.18 248.632   3
   2  -3 -19-332.768 174.172   3
   2  -3 -18 1439.53 220.286   3
   2  -3 -17 272.886 165.879   3
   2  -3 -16 963.239 196.452   3
   2  -3 -15 79.0479 151.027   3
   2  -3 -14-30.0956 138.295   3
   2  -3 -13 180.894 166.731   3
   2  -3 -12 436.602 191.837   3
   2  -3 -11 282.744 196.652   3
   2   3 -10 3862.12 133.660   2
   2  -3 -10 3821.86 322.814   3
   2   3  -9 24.1544 28.9843   2
   2   3  -9 88.0134 58.4436   3
   2  -3  -9 183.166 186.824   3
  -2  -3   9 31.3174 32.8472   3
   2   3  -8 7472.90 297.247   3
   2  -3  -8 7667.14 431.120   3
  -2  -3   8 8162.07 290.453   3
   2   3  -7 1044.70 107.029   3
   2  -3  -7 883.606 188.119   3
  -2  -3   7 1001.78 98.1475   3
  -2   3   6 9904.08 434.202   2
  -2  -3   6 9677.44 359.217   3
   2  -3  -6 9952.38 465.641   3
   2   3  -6 8968.73 361.431   3
  -2   3   5 110.271 89.1912   2
   2  -3  -5 100.432 130.592   3
   2   3  -5 88.3451 72.2036   3
  -2  -3   5-97.4817 80.6375   3
  -2   3   4 39393.9 1161.74   2
   2   3  -4 35792.3 1115.65   3
  -2  -3   4 39076.5 1115.34   3
  -2  -3   3 317.606 96.5799   3
   2   3  -3 430.772 96.4051   3
  -2   3   3 335.699 93.4186   2
  -2   3   2 20810.6 699.922   2
   2   3  -2 21517.9 715.997   3
  -2   3   1 4376.49 234.633   2
   2   3  -1 4777.46 267.737   3
  -2   3   0 19107.9 635.769   2
   2  -3   0 19938.3 677.848   3
   2   3   0 20503.1 698.423   3
  -2   3  -1 2406.18 152.540   2
   2   3   1 2367.28 200.916   3
   2  -3   1 2620.48 189.419   3
  -2   3  -2 10460.6 377.546   2
   2  -3   2 11270.7 423.292   3
   2   3   2 11448.1 480.724   3
   2   3   3 258.695 115.635   3
   2  -3   3 174.214 87.2776   3
  -2   3  -3 183.278 55.4983   2
  -2   3  -4 4189.59 176.861   2
   2  -3   4 4604.24 218.551   3
   2   3   4 4685.57 297.250   3
  -2   3  -4 4165.17 251.572   1
  -2   3  -5 1387.26 80.1089   2
  -2  -3  -5 1447.85 202.644   3
   2  -3   5 1457.52 116.099   3
   2  -3   6 1254.90 94.0457   3
  -2  -3  -6 1400.91 209.267   3
  -2   3  -6 1151.09 52.3354   2
  -2  -3  -7 227.970 154.260   3
   2  -3   7 36.5095 32.9902   3
  -2  -3  -8 1104.00 210.998   3
  -2  -3  -9 2047.52 256.705   3
  -2  -3 -10 4373.00 330.194   3
  -2  -3 -11 1844.10 238.176   3
  -2  -3 -12 3675.55 312.521   3
  -2  -3 -13 1535.97 224.612   3
  -2  -3 -14 4003.06 339.422   3
  -2  -3 -15 8.72216 121.224   3
  -2  -3 -16 3827.81 339.160   3
  -2  -3 -17 39.6579 108.971   3
  -2  -3 -18 2105.63 266.654   3
  -2  -3 -19 318.543 136.826   3
  -2  -3 -20 860.225 192.012   3
  -2  -3 -21 5.27302 107.031   3
   2  -4 -21 1294.72 243.294   3
   2  -4 -20 190.248 151.702   3
   2  -4 -19 678.396 203.851   3
   2  -4 -18 1399.25 252.507   3
   2  -4 -17-55.3439 171.817   3
   2  -4 -16 1627.82 250.013   3
   2  -4 -15-63.9745 138.916   3
   2  -4 -14 2070.07 267.949   3
   2  -4 -13 367.126 164.248   3
   2  -4 -12 4103.72 347.066   3
   2  -4 -11 151.042 147.565   3
  -2  -4  11 250.693 40.1182   3
   2   4 -10 9102.50 305.143   2
   2  -4 -10 8730.89 514.398   3
  -2  -4  10 9912.16 338.770   3
   2   4 -10 9176.18 288.106   2
   2   4  -9 2572.09 145.822   2
   2  -4  -9 2613.24 282.081   3
  -2  -4   9 2564.60 160.831   3
   2   4  -8 471.415 82.5145   2
   2  -4  -8 349.293 192.556   3
  -2  -4   8 522.037 87.9818   3
   2  -4  -7 10288.2 531.813   3
   2   4  -7 10187.9 398.301   2
   2  -4  -6 5865.23 397.200   3
   2   4  -6 5787.99 286.582   2
   2  -4  -5 13579.0 603.889   3
   2   4  -5 12696.9 494.657   2
   2  -4  -4 66.8496 155.656   3
   2   4  -4 181.885 93.3594   2
   2  -4  -3 26629.8 947.499   3
  -2  -4   3 26990.8 905.112   3
  -2   4   2 2679.10 213.597   2
   2  -4  -2 2474.09 252.260   3
  -2  -4   2 2422.48 220.837   3
  -2   4   1 10723.9 469.033   2
  -2  -4   1 11550.5 507.785   3
   2  -4  -1 10921.8 510.520   3
   2   4  -1 11595.7 498.806   2
  -2  -4   0 1515.35 199.667   3
   2  -4   0 1327.68 192.393   3
  -2   4   0 1407.14 147.679   2
   2   4   0 1473.82 175.810   2
  -2   4  -1 4766.75 262.862   2
  -2  -4  -1 5290.47 344.172   3
  -2   4  -2 3923.60 225.748   2
  -2  -4  -2 4475.05 319.730   3
  -2  -4  -3 1112.66 213.377   3
  -2   4  -3 728.601 101.779   2
  -2   4  -4 3307.13 182.837   2
  -2  -4  -4 3276.14 290.427   3
  -2   4  -5 306.336 59.5587   2
   2  -4   5 580.817 110.257   3
  -2   4  -6 11566.0 371.231   2
  -2  -4  -6 10875.5 561.993   3
   2  -4   6 12081.9 435.414   3
  -2   4  -7 14.9245 19.8581   2
  -2  -4  -7 165.517 169.541   3
   2  -4   7 10.6799 51.1779   3
  -2  -4  -8 4695.12 366.572   3
   2  -4   8 5197.65 204.354   3
  -2  -4  -9 1896.66 248.418   3
  -2  -4 -10 3531.26 323.032   3
  -2  -4 -11 759.614 198.465   3
  -2  -4 -12 483.772 179.277   3
  -2  -4 -13 1738.64 246.110   3
  -2  -4 -14 602.683 176.242   3
  -2  -4 -15 3414.05 338.980   3
  -2  -4 -16 8.53476 128.690   3
  -2  -4 -17 1389.65 239.302   3
  -2  -4 -18 111.897 117.442   3
  -2  -4 -19 41.9530 122.963   3
   2  -5 -17 1496.53 259.916   3
   2  -5 -16 75.1772 153.098   3
   2  -5 -15 2413.68 305.560   3
   2  -5 -14-105.799 152.101   3
   2  -5 -13 7305.99 513.373   3
   2  -5 -12-348.771 203.333   3
   2  -5 -11 3166.10 332.978   3
   2  -5 -10-190.100 197.065   3
   2  -5  -9 968.548 212.217   3
   2  -5  -8 403.340 167.532   3
  -2  -5   8 696.516 112.426   3
   2  -5  -7 266.972 161.891   3
  -2  -5   7 463.060 100.341   3
   2   5  -6 134.866 75.1642   2
   2  -5  -6 100.435 157.505   3
  -2  -5   6 317.761 98.2342   3
   2   5  -5 1633.39 171.355   2
   2  -5  -5 1654.97 228.213   3
  -2  -5   5 1468.79 173.312   3
   2  -5  -4 1390.33 213.111   3
  -2  -5   4 1494.73 182.991   3
  -2  -5   3 1223.43 170.923   3
   2  -5  -3 1226.55 200.876   3
  -2  -5   2 1462.64 195.313   3
   2  -5  -2 1350.63 207.274   3
  -2  -5   1 1572.38 210.153   3
   2  -5  -1 1333.31 203.447   3
   2  -5   0-139.062 139.671   3
  -2  -5   0 31.3857 111.996   3
   2  -5   1 327.886 124.139   3
  -2  -5  -1 458.556 152.906   3
   2  -5   2 338.208 127.133   3
  -2  -5  -2 176.031 143.327   3
  -2   5  -2 272.272 80.2089   2
  -2   5  -3 6636.37 331.207   2
   2  -5   3 7146.04 384.360   3
  -2  -5  -3 6759.05 430.837   3
  -2   5  -4 326.719 74.4893   2
  -2  -5  -4 370.221 159.682   3
   2  -5   4 529.921 121.397   3
  -2  -5  -5 12068.1 635.271   3
   2  -5   5 13810.2 539.612   3
  -2  -5  -6 209.104 155.083   3
  -2  -5  -7 10311.4 580.579   3
  -2  -5  -8 245.274 186.643   3
  -2  -5  -9 4445.43 385.846   3
  -2  -5 -10 286.941 147.814   3
  -2  -5 -11 2338.57 294.418   3
  -2  -5 -12 369.310 178.165   3
  -2  -5 -13 677.391 195.414   3
  -2  -5 -14 195.988 144.338   3
  -2  -5 -15 77.9984 131.928   3
   2  -6 -12 2599.57 330.606   3
   2  -6 -11 366.799 162.532   3
   2  -6 -10 3045.91 357.758   3
   2  -6  -9 513.301 193.860   3
   2  -6  -8 3412.79 363.509   3
  -2  -6   7 1512.80 172.264   3
   2  -6  -7 1722.33 273.052   3
   2  -6  -6 794.235 212.240   3
  -2  -6   6 596.201 123.115   3
  -2  -6   5 1998.45 215.092   3
   2  -6  -5 2057.02 269.865   3
   2  -6  -4 876.171 213.628   3
  -2  -6   4 120.316 97.5556   3
   2  -6  -3 4091.12 361.172   3
  -2  -6   3 4010.71 324.634   3
   2  -6  -2 1802.76 251.506   3
  -2  -6   2 1493.41 214.047   3
   2  -6  -1 1520.63 222.690   3
  -2  -6   1 1386.53 215.770   3
   2  -6   0 2220.66 252.731   3
  -2  -6   0 2016.86 248.365   3
  -2  -6  -1-103.649 143.709   3
   2  -6   1 68.0329 106.987   3
   2  -6   2 1495.13 202.495   3
  -2  -6  -2 1203.34 222.201   3
   2  -6   3 20.6216 94.2366   3
  -2  -6  -3 17.5617 135.946   3
  -2  -6  -4 5438.35 426.809   3
   2  -6   4 6002.35 363.503   3
   2  -6   5 323.467 102.524   3
  -2  -6  -5 502.829 180.050   3
  -2  -6  -6 3438.75 351.935   3
  -2  -6  -7 93.2344 123.776   3
  -2  -6  -8 3715.85 369.571   3
  -2  -6  -9 289.003 150.179   3
  -2  -6 -10 1428.35 247.614   3
   2  -7  -6 2208.89 302.144   3
   2  -7  -5 1107.41 235.918   3
   2  -7  -4 2460.86 310.901   3
  -2  -7   4 2170.48 248.718   3
   2  -7  -3 380.774 155.681   3
  -2  -7   3 178.815 115.561   3
   2  -7  -2 2733.93 303.703   3
  -2  -7   2 1807.86 246.670   3
   2  -7  -1 95.3513 126.562   3
  -2  -7   1 93.7067 125.301   3
   2  -7   0 1369.46 224.960   3
  -2  -7   0 1358.98 229.438   3
   2  -7   1 659.104 161.879   3
  -2  -7  -1 449.651 161.625   3
  -2  -7  -2 935.358 203.563   3
  -2  -7  -3 410.665 159.523   3
  -2  -7  -4 3.62837 145.129   3
  -3   0  25 1280.24 209.364   1
  -3   0  24-21.0892 96.6542   1
  -3   0  23 1438.52 210.956   1
  -3   0  22 84.8086 112.024   1
  -3   0  21 110.041 108.246   1
   3   0 -20-19.7006 83.8368   3
  -3   0  20-42.4992 88.5595   1
   3   0 -19 558.003 127.043   3
  -3   0  19 488.127 127.387   1
   3   0 -18-23.3438 81.7720   3
  -3   0  18 116.788 104.380   1
  -3   0  17 59.0100 53.5575   2
   3   0 -17-34.7217 93.5502   3
  -3   0  17 210.774 106.442   1
  -3   0  16 46.0574 53.5265   2
   3   0 -16 59.7286 101.335   3
  -3   0  16 13.4773 95.2689   1
  -3   0  15 417.569 85.7905   2
   3   0 -15 648.159 134.543   3
  -3   0  15 576.969 131.892   1
  -3   0  14 197.850 109.336   1
   3   0 -14 62.4127 110.372   2
  -3   0  14-141.853 76.6794   2
  -3   0  13 933.130 128.736   1
   3   0 -13 1028.89 147.316   2
  -3   0  13 890.279 104.096   2
   3   0 -12 71.6331 96.3246   2
  -3   0  12-25.3942 59.4265   2
   3   0 -11 30020.4 899.483   2
  -3   0  11 29602.5 886.613   2
   3   0 -10-65.6008 80.5630   2
  -3   0  10 55.4793 70.6619   1
  -3   0  10-47.8000 53.0102   2
   3   0  -9 33945.7 996.223   2
  -3   0   9 33204.9 986.316   2
  -3   0   8 93.5963 60.4251   1
   3   0  -8 92.7289 76.2308   2
  -3   0   8-7.18365 43.8570   2
  -3   0   7 98471.1 2504.53   1
  -3   0   7 93904.4 2516.23   2
   3   0  -7 97079.4 2522.92   2
  -3   0   6 37.6780 45.5658   1
  -3   0   6 39.2076 46.6509   2
   3   0  -6 5.36171 68.4922   2
  -3   0   5 77712.9 1982.45   1
   3   0  -5 79127.5 2013.44   2
  -3   0   5 74304.6 2010.33   2
   3   0  -4 34.8170 26.7231   1
  -3   0   4 19.3150 29.4546   1
   3   0  -4 65.6396 54.5329   2
  -3   0   4-11.0097 42.4286   2
  -3   0   3 9814.30 304.037   2
  -3   0   2-44.5369 35.0335   2
   3   0  -2 19.9837 28.5465   3
   3   0  -1 2888.09 121.739   3
   3   0   0-64.0105 38.9524   3
  -3   0   0 21.5755 32.2623   3
   3   0   1 44392.0 1230.29   3
  -3   0  -1 48348.6 1227.97   3
  -3   0  -2-29.4693 54.0532   3
   3   0   2 138.341 55.1858   3
  -3   0  -3 24732.8 662.975   3
   3   0   3 22011.7 662.174   3
   3   0   4 30.3623 49.0517   3
  -3   0  -4 21.9806 53.2058   3
  -3   0  -5 34277.1 922.137   3
   3   0   5 31734.4 925.790   3
   3   0   6-22.1645 54.3806   3
  -3   0  -6-120.585 67.1862   3
  -3   0  -7 45554.7 1227.05   3
   3   0   7 43077.7 1236.71   3
   3   0   8 34.4807 63.1180   3
  -3   0  -8-74.8687 72.8792   3
   3   0   9 35559.5 1087.63   2
  -3   0  -9 38506.4 1069.36   3
   3   0  10 61.0613 75.9072   2
  -3   0 -10-105.331 75.5568   3
   3   0  11 28280.3 921.376   2
  -3   0 -11 31379.9 905.432   3
   3   0  12-24.0207 75.1365   2
  -3   0 -12-126.361 90.1130   3
   3   0  13 14978.5 585.041   2
  -3   0 -13 17581.1 576.609   3
   3   0  14-63.8636 68.6841   2
   3   0  14 41.4082 100.755   1
  -3   0 -14-66.3877 68.3901   3
   3   0  15 400.161 126.735   1
   3   0  15 305.663 85.8472   2
  -3   0 -15 477.175 92.1932   3
   3   0  16-35.0361 94.4104   1
  -3   0 -16 0.70896 58.5496   3
   3   0  17 235.119 123.038   1
  -3   0 -17-37.1367 49.7229   3
   3   0  18-66.7414 86.5326   1
   3   0  19 248.796 122.767   1
   3   0  20 164.536 100.609   1
   3   0  21 1813.14 238.449   1
  -3  -1  25-99.0402 119.273   1
  -3   1  25 88.4932 87.2106   1
  -3  -1  24 258.947 123.496   1
  -3   1  24 183.697 109.277   1
  -3  -1  23 73.6234 112.637   1
  -3   1  23-34.3325 94.9055   1
  -3  -1  22 66.4261 122.783   1
  -3   1  22 147.359 109.503   1
   3  -1 -22-99.8355 117.333   3
  -3   1  21 66.2237 89.8408   1
  -3  -1  21-62.8538 124.769   1
   3  -1 -21 24.7682 107.920   3
  -3  -1  20 134.180 118.998   1
  -3   1  20 161.355 100.830   1
   3  -1 -20 76.9020 105.657   3
  -3  -1  19 1792.37 218.091   1
  -3   1  19 1728.44 190.660   1
   3  -1 -19 1485.63 195.349   3
  -3  -1  18-47.7230 114.067   1
   3  -1 -18 57.9758 119.200   3
   3   1 -18 53.2036 56.8479   3
  -3  -1  17 3032.07 181.900   2
  -3  -1  17 3445.89 274.161   1
   3   1 -17 3333.36 191.425   3
   3  -1 -17 3276.65 264.786   3
   3   1 -17 3202.42 170.572   3
  -3  -1  16 978.711 99.5035   2
   3   1 -16 1223.27 118.100   3
   3  -1 -16 1290.61 190.247   3
  -3  -1  16 1402.16 184.518   1
  -3  -1  15 1022.93 98.4547   2
   3  -1 -15 1235.40 186.084   3
   3   1 -15 1220.48 120.903   3
  -3  -1  15 1540.48 187.043   1
   3   1 -15 1506.12 150.135   2
  -3  -1  14 7122.77 299.668   2
  -3   1  14 8681.71 399.080   2
   3  -1 -14 8003.64 398.923   3
  -3  -1  14 9210.31 413.904   1
   3   1 -14 8121.46 334.352   2
   3  -1 -13 1996.75 212.664   2
  -3  -1  13 1893.45 184.045   1
   3   1 -13 1813.08 141.362   2
  -3   1  13 1849.24 172.188   2
  -3  -1  13 1530.86 112.916   2
   3  -1 -12 22760.5 762.824   2
  -3   1  12 23586.2 758.328   2
   3   1 -12 21873.7 672.061   2
  -3  -1  12 20482.4 651.087   2
   3   1 -12 21487.7 645.749   3
  -3   1  11 819.150 113.913   2
   3  -1 -11 933.422 151.133   2
   3   1 -11 624.302 83.4150   2
  -3  -1  11 710.812 72.1605   2
   3   1 -11 633.360 62.4913   3
   3  -1 -10 5812.86 293.666   2
  -3   1  10 5497.88 275.064   2
   3   1 -10 5633.88 222.249   2
  -3  -1  10 5172.11 209.742   2
   3   1 -10 5284.93 206.733   3
  -3  -1   9 18348.3 577.109   1
   3   1  -9 17680.5 546.226   1
   3   1  -9 17349.6 506.891   2
  -3   1   9 16738.5 573.884   2
   3  -1  -9 17174.4 583.080   2
   3   1  -9 16207.2 494.406   3
  -3  -1   9 15431.5 493.567   2
   3   1  -8 8873.41 322.638   1
   3  -1  -8 8994.47 357.423   2
  -3   1   8 9161.29 349.114   2
   3   1  -8 9049.05 288.906   2
   3   1  -8 8414.04 282.090   3
  -3  -1   8 7687.36 278.643   2
   3   1  -7 5160.60 219.629   1
   3  -1  -7 5269.02 252.493   2
   3   1  -7 5539.41 196.697   2
  -3   1   7 4918.66 235.457   2
   3   1  -7 4910.82 188.914   3
   3   1  -6 15288.2 491.165   1
   3   1  -6 16610.0 463.055   2
  -3   1   6 15455.6 508.869   2
   3   1  -6 15333.3 463.288   3
  -3   1   5 54.2335 56.4838   2
   3   1  -5 19.4416 42.8937   2
   3   1  -5-28.8132 37.9654   3
  -3  -1   5 16.3305 37.0801   3
  -3   1   4 44888.0 1233.43   2
   3   1  -4 44969.3 1213.28   3
  -3  -1   4 45576.9 1204.90   3
  -3   1   3 6310.69 233.549   2
   3   1  -3 6270.25 227.868   3
  -3  -1   3 5806.31 222.651   3
  -3   1   2 17782.5 531.643   2
   3  -1  -2 18622.7 538.787   2
   3   1  -2 18258.0 542.164   3
  -3  -1   2 18371.7 544.341   3
   3  -1  -1 12780.0 385.153   2
  -3   1   1 12538.5 382.263   2
   3   1  -1 12647.5 407.900   3
   3  -1   0 1054.86 76.6347   2
  -3   1   0 1101.78 75.8571   2
  -3   1   0 1161.31 80.7669   1
   3   1   0 1356.25 111.245   3
   3  -1   1 19210.6 514.876   2
  -3   1  -1 18190.7 536.930   1
   3  -1   1 19155.5 549.223   1
   3   1   1 17665.3 574.491   3
  -3   1  -1 18053.9 511.552   2
   3  -1   2 546.498 47.4190   2
   3  -1   2 477.627 78.4287   1
  -3   1  -2 501.960 62.8199   1
  -3  -1  -2 324.094 91.9739   3
   3   1   2 791.124 103.192   3
   3  -1   3 8339.64 296.212   1
  -3   1  -3 7774.98 279.254   1
   3   1   3 7028.90 301.059   3
  -3  -1  -3 8047.85 308.062   3
   3  -1   3 7292.70 223.026   2
   3  -1   3 7166.17 228.368   3
   3  -1   4 17070.9 532.034   1
   3  -1   4 15763.2 452.530   3
  -3  -1  -4 16456.5 539.775   3
   3   1   4 15664.4 547.367   3
   3  -1   4 16514.0 444.997   2
   3  -1   5 827.242 55.2883   3
   3   1   5 965.038 113.785   3
  -3  -1  -5 921.615 115.656   3
  -3  -1  -6 21257.8 659.961   3
   3   1   6 20590.3 674.331   3
   3  -1   6 19532.4 550.835   3
   3   1   7 665.309 112.730   3
  -3  -1  -7 797.404 121.294   3
   3  -1   7 632.876 57.5319   3
  -3   1  -7 675.139 46.1429   3
   3  -1   8 11565.3 385.249   2
  -3  -1  -8 12467.6 478.206   3
   3   1   8 13321.2 499.371   3
  -3   1  -8 13084.1 362.128   3
   3  -1   9 162.534 50.2055   2
   3   1   9 174.983 101.232   2
  -3  -1  -9 100.779 99.5401   3
   3   1   9 85.7071 86.0234   3
  -3   1  -9 60.7201 24.7227   3
   3  -1  10 11054.8 391.769   2
   3   1  10 13318.2 526.776   2
   3  -1  10 13518.2 519.482   1
  -3  -1 -10 12483.0 494.247   3
  -3   1 -10 12744.4 363.490   3
   3  -1  11 1411.76 105.640   2
   3  -1  11 1498.00 174.157   1
   3   1  11 1440.14 165.873   2
  -3  -1 -11 1252.47 168.037   3
  -3   1 -11 1487.47 79.5321   3
   3  -1  12 8164.56 311.484   2
   3  -1  12 9497.10 438.290   1
   3   1  12 9248.97 439.081   2
  -3  -1 -12 7903.00 402.381   3
  -3   1 -12 9086.01 278.452   3
   3  -1  13 854.201 84.8478   2
   3  -1  13 896.372 161.123   1
  -3  -1 -13 668.669 140.081   3
  -3   1 -13 747.542 57.8734   3
   3  -1  14 1778.99 125.673   2
   3  -1  14 1845.36 202.979   1
  -3  -1 -14 1919.59 189.439   3
  -3   1 -14 1937.33 92.5232   3
   3  -1  15-20.3386 102.421   1
  -3  -1 -15-133.577 106.472   3
  -3   1 -15 70.1066 24.2960   3
   3  -1  16 16.8344 107.538   1
  -3  -1 -16 21.2217 87.2509   3
   3  -1  17 300.757 132.226   1
  -3  -1 -17 151.074 96.9108   3
   3  -1  18 74.2660 116.357   1
  -3  -1 -18-68.8833 98.6324   3
   3  -1  19 5148.89 387.919   1
   3  -1  20 957.180 190.368   1
   3   1  20 941.746 166.113   1
   3   1  21 1783.66 220.993   1
   3  -1  21 1825.08 251.742   1
  -3   2  25 414.958 129.728   1
  -3   2  24 396.453 125.633   1
   3  -2 -23 240.132 131.357   3
  -3   2  23 92.4514 95.3887   1
   3  -2 -22 1698.50 236.868   3
   3  -2 -21 20.0982 117.619   3
   3  -2 -20 571.437 162.876   3
   3  -2 -19-293.530 150.844   3
   3  -2 -18 6269.21 409.363   3
   3  -2 -17 94.1719 136.129   3
   3  -2 -16 4211.38 327.783   3
   3  -2 -15 685.763 181.965   3
   3  -2 -14 9331.34 482.150   3
   3   2 -14 9363.74 283.559   3
   3   2 -14 9678.82 324.254   2
   3   2 -13 4073.58 176.352   2
   3   2 -13 4181.42 155.171   3
   3  -2 -13 3820.06 301.702   3
   3   2 -12 4643.70 184.208   2
   3  -2 -12 4511.07 318.052   3
   3   2 -12 4314.71 169.550   3
   3   2 -11 2114.00 113.091   2
   3   2 -11 2131.00 167.668   1
   3   2 -11 1827.42 102.859   3
   3  -2 -11 2394.97 240.256   3
   3   2 -10 73.1699 63.3660   1
  -3   2  10 55.4094 78.5477   2
   3   2 -10-0.15521 42.4106   2
   3   2 -10-22.7619 43.3480   3
   3   2  -9 5698.24 209.606   2
  -3   2   9 6618.54 319.035   2
   3   2  -9 5651.55 282.869   1
   3   2  -9 5664.73 222.154   3
  -3   2   8 1800.06 162.559   2
   3   2  -8 1763.62 146.290   1
   3   2  -8 1492.81 104.596   3
   3   2  -8 1619.49 93.9446   2
  -3  -2   8 1710.23 99.1126   3
  -3   2   7 4315.36 240.153   2
   3   2  -7 4143.00 223.916   1
   3   2  -7 3868.71 183.549   3
  -3  -2   7 4279.43 177.433   3
  -3   2   6 13365.4 480.867   2
   3   2  -6 12359.6 418.632   3
  -3  -2   6 12863.9 413.214   3
  -3   2   5 2923.17 183.326   2
   3   2  -5 2633.35 151.645   3
  -3  -2   5 2727.86 147.323   3
  -3   2   4 24006.6 722.732   2
   3  -2  -4 24314.7 736.769   2
   3   2  -4 22142.0 696.409   3
  -3  -2   4 22539.1 691.448   3
   3  -2  -3 587.112 112.486   2
  -3   2   3 673.712 88.4622   2
   3   2  -3 682.502 92.3964   3
  -3  -2   3 708.934 93.8222   3
  -3   2   2 81969.8 2188.95   2
   3  -2  -2 83133.8 2198.68   2
  -3  -2   2 83072.3 2204.82   3
   3   2  -2 81188.2 2213.41   3
  -3   2   1 2012.65 124.787   2
   3  -2  -1 2133.99 141.562   2
   3   2  -1 1869.78 148.585   3
  -3  -2   1 1958.19 153.514   3
   3  -2   0 58899.2 1587.02   2
  -3   2   0 58262.5 1578.31   2
  -3  -2   0 60876.9 1646.77   3
   3   2   0 59282.6 1653.72   3
  -3   2  -1-5.55202 39.2996   2
   3   2   1 40.9588 72.7320   3
   3  -2   1 69.9534 57.0272   2
   3  -2   2 48113.8 1297.55   2
  -3   2  -2 47948.2 1287.43   2
   3   2   2 50278.3 1413.53   3
  -3   2  -2 50028.9 1367.80   1
  -3   2  -3 249.871 36.6709   2
   3  -2   3 366.016 53.4375   2
  -3   2  -3 272.956 64.5435   1
   3   2   3 240.156 83.4711   3
  -3   2  -4 17013.7 559.937   1
   3  -2   4 16059.7 455.651   2
   3   2   4 17008.4 607.960   3
  -3   2  -5 1968.06 148.036   1
   3   2   5 1886.03 174.885   3
  -3  -2  -5 2065.59 191.353   3
   3  -2   5 1757.14 80.6991   3
  -3   2  -6 1383.41 131.396   1
   3   2   6 1419.59 163.623   3
  -3  -2  -6 1396.80 179.348   3
   3  -2   7 4708.78 279.663   1
  -3   2  -7 4627.58 252.126   1
  -3  -2  -7 4560.98 291.481   3
   3   2   7 4129.76 277.892   3
   3  -2   8 3361.22 246.825   1
   3   2   8 3824.88 266.848   3
  -3  -2  -8 3164.48 254.415   3
   3  -2   9 431.093 127.185   1
  -3  -2  -9 539.410 156.554   3
   3  -2  10 502.633 140.780   1
  -3  -2 -10 598.811 164.549   3
   3  -2  11 867.320 171.191   1
  -3  -2 -11 1137.48 190.311   3
   3  -2  12 2241.64 235.538   1
  -3  -2 -12 2304.69 235.302   3
   3  -2  13 1811.91 214.342   1
  -3  -2 -13 1744.87 209.704   3
   3  -2  14 2725.56 265.220   1
  -3  -2 -14 2399.90 244.635   3
   3  -2  15 595.873 167.551   1
  -3  -2 -15 542.643 143.443   3
   3  -2  16 2547.03 268.726   1
  -3  -2 -16 2417.81 248.534   3
   3  -2  17-91.6927 131.798   1
  -3  -2 -17-13.9289 106.579   3
   3  -2  18 2571.64 280.628   1
  -3  -2 -18 2412.85 263.254   3
   3  -2  19 83.1439 124.354   1
  -3  -2 -19 60.4117 101.487   3
  -3  -2 -20 2104.61 242.255   3
   3  -2  20 2103.26 267.089   1
   3  -3 -23 722.056 189.015   3
   3  -3 -22 28.8690 133.893   3
   3  -3 -21 2265.49 289.373   3
   3  -3 -20-52.2833 138.711   3
   3  -3 -19 3716.24 348.661   3
   3  -3 -18-144.181 166.121   3
   3  -3 -17 3497.84 330.604   3
   3  -3 -16 50.0690 139.510   3
   3  -3 -15 3851.10 338.027   3
   3  -3 -14 43.4129 141.890   3
   3  -3 -13 3313.74 310.626   3
   3   3 -12 3867.75 140.039   2
   3   3 -12 3882.20 156.934   3
   3  -3 -12 3388.03 317.933   3
   3   3 -11 477.068 51.4767   2
   3  -3 -11 393.197 173.116   3
   3   3 -11 399.408 70.4286   3
   3   3 -10 170.985 42.7373   2
   3  -3 -10 313.168 165.457   3
   3   3 -10 275.775 71.1426   3
  -3  -3  10 152.260 42.9165   3
   3  -3  -9 1341.40 209.674   3
   3   3  -9 1422.61 123.227   3
   3   3  -9 1656.15 98.5467   2
  -3  -3   9 1742.21 114.329   3
   3  -3  -8 2614.14 254.649   3
   3   3  -8 2117.25 151.368   3
  -3  -3   8 2349.75 145.913   3
   3  -3  -7 2358.27 247.843   3
   3   3  -7 2453.81 166.886   3
  -3  -3   7 2372.74 155.103   3
  -3   3   6 3927.93 248.092   2
   3  -3  -6 3544.20 283.945   3
  -3  -3   6 3768.93 204.704   3
   3   3  -6 3584.70 210.795   3
  -3   3   5 17917.7 637.175   2
  -3  -3   5 18034.9 590.463   3
   3  -3  -5 16926.9 659.479   3
   3   3  -5 16506.4 595.237   3
  -3   3   4 1104.77 132.593   2
   3   3  -4 1057.23 128.588   3
  -3  -3   4 874.688 111.249   3
  -3   3   3 37020.1 1107.86   2
   3   3  -3 36689.1 1118.30   3
   3   3  -2 498.667 108.586   3
  -3   3   2 626.978 100.204   2
  -3   3   1 27211.5 845.576   2
   3   3  -1 28560.6 913.419   3
   3  -3   0 311.917 121.527   3
   3   3   0 298.082 101.663   3
  -3   3   0 436.528 79.4429   2
  -3   3  -1 5689.33 249.003   2
   3   3   1 5729.26 324.316   3
   3  -3   1 6275.36 292.192   3
  -3   3  -2 7510.27 291.730   2
  -3  -3  -2 7588.74 383.774   3
   3  -3   2 8207.28 338.333   3
   3   3   2 8394.41 402.503   3
  -3   3  -3 5348.63 221.884   2
   3  -3   3 6031.63 271.632   3
  -3  -3  -3 5595.87 328.274   3
   3   3   3 5703.82 333.844   3
  -3   3  -3 5849.20 299.146   1
  -3   3  -4 119.271 40.6377   2
   3  -3   4 27.6479 72.1802   3
  -3   3  -4 97.8223 71.1043   1
  -3   3  -5 16102.4 456.795   2
  -3  -3  -5 15826.8 644.978   3
   3  -3   5 16478.6 518.469   3
   3  -3   6 2083.61 119.012   3
  -3  -3  -6 2239.48 247.435   3
  -3  -3  -7 6775.07 406.367   3
   3  -3   7 7046.91 223.453   3
   3  -3   7 7147.14 220.201   3
  -3  -3  -8 5.26653 154.154   3
  -3  -3  -9 303.157 150.990   3
  -3  -3 -10 637.059 180.651   3
  -3  -3 -11 703.591 162.297   3
  -3  -3 -12 146.438 136.231   3
  -3  -3 -13 4050.14 336.690   3
  -3  -3 -14 144.536 136.285   3
  -3  -3 -15 2183.22 258.975   3
  -3  -3 -16-9.34114 116.436   3
  -3  -3 -17 2313.00 271.133   3
  -3  -3 -18-26.8072 129.232   3
  -3  -3 -19 1664.04 241.731   3
  -3  -3 -20 36.8240 122.268   3
   3  -4 -21-143.430 147.246   3
   3  -4 -20 368.156 184.956   3
   3  -4 -19 86.4492 139.188   3
   3  -4 -18-113.216 168.896   3
   3  -4 -17-54.9819 145.058   3
   3  -4 -16 1211.81 232.847   3
   3  -4 -15-207.681 175.329   3
   3  -4 -14 926.257 222.495   3
   3  -4 -13 626.553 203.750   3
   3   4 -12 1239.01 61.0490   2
   3  -4 -12 1141.33 230.457   3
   3   4 -11 2182.14 109.598   2
   3   4 -11 2356.49 130.044   2
   3  -4 -11 2586.33 291.594   3
  -3  -4  11 2615.97 145.022   3
   3   4 -10-18.7303 32.6146   2
   3   4 -10 83.0170 54.6672   2
   3  -4 -10-86.0609 158.460   3
  -3  -4  10 47.0269 45.6037   3
   3  -4  -9 421.711 185.552   3
  -3  -4   9 426.759 78.5787   3
   3  -4  -8 2666.39 291.390   3
   3   4  -8 2367.85 184.214   3
   3   4  -7 6725.63 342.410   3
   3  -4  -7 7748.24 453.059   3
   3   4  -6 162.900 91.7967   3
   3  -4  -6 86.5890 164.669   3
   3  -4  -5 19171.0 756.848   3
   3   4  -5 18064.0 683.968   3
  -3  -4   4 4163.73 269.538   3
   3   4  -4 4209.33 279.889   3
   3  -4  -4 4233.72 323.667   3
   3  -4  -3 3400.71 289.867   3
   3   4  -3 3804.31 272.071   3
  -3  -4   3 3533.86 259.703   3
  -3   4   2 15015.3 582.061   2
   3  -4  -2 15664.8 631.693   3
  -3  -4   2 14589.3 602.658   3
   3  -4  -1 563.284 172.171   3
  -3  -4   1 367.144 149.760   3
  -3   4   1 530.188 102.694   2
  -3   4   0 12914.6 503.397   2
  -3  -4   0 12851.6 567.644   3
   3  -4   0 13406.8 550.978   3
  -3   4  -1 2896.86 197.296   2
  -3  -4  -1 2976.14 265.914   3
  -3   4  -2 5275.22 260.691   2
  -3  -4  -2 5385.99 357.476   3
  -3   4  -3 1439.17 123.283   2
  -3  -4  -3 1480.43 222.781   3
  -3   4  -4 2445.01 151.910   2
  -3  -4  -4 2967.66 279.202   3
   3  -4   4 2758.65 201.265   3
  -3   4  -5 5163.02 217.515   2
  -3  -4  -5 5030.10 362.670   3
   3  -4   5 5843.08 278.444   3
  -3   4  -6 2302.83 109.243   2
   3  -4   6 2581.47 163.772   3
  -3  -4  -6 2164.28 246.662   3
   3  -4   7 9920.82 350.274   3
  -3  -4  -7 8560.81 500.594   3
  -3  -4  -8 147.168 132.796   3
   3  -4   8 69.5263 29.1817   3
  -3  -4  -9 7353.85 462.075   3
  -3  -4 -10 445.815 174.565   3
  -3  -4 -11 4086.17 353.791   3
  -3  -4 -12 237.743 152.539   3
  -3  -4 -13 681.397 191.562   3
  -3  -4 -14 1076.00 204.578   3
  -3  -4 -15 41.0058 132.052   3
  -3  -4 -16 1628.69 246.216   3
  -3  -4 -17 130.920 120.942   3
  -3  -4 -18 721.368 194.161   3
   3  -5 -17-83.7285 152.468   3
   3  -5 -16-54.3545 154.605   3
   3  -5 -15 99.9660 129.340   3
   3  -5 -14 3248.66 351.046   3
   3  -5 -13 244.235 179.590   3
   3  -5 -12 6124.37 472.118   3
   3  -5 -11-200.117 166.404   3
   3  -5 -10 9353.63 568.327   3
   3  -5  -9 159.390 146.969   3
  -3  -5   9 65.3730 57.2616   3
  -3  -5   8 4784.20 280.030   3
   3  -5  -8 4085.75 367.281   3
   3  -5  -7 1028.37 219.964   3
  -3  -5   7 1112.85 145.510   3
   3  -5  -6 1788.46 253.920   3
  -3  -5   6 1841.26 185.068   3
   3  -5  -5 17.5296 149.118   3
  -3  -5   5 144.862 87.1234   3
  -3  -5   4 4326.34 299.397   3
   3  -5  -4 4197.25 342.993   3
   3  -5  -3-85.8163 157.750   3
  -3  -5   3-109.412 127.877   3
   3  -5  -2 917.570 185.109   3
  -3  -5   2 634.618 152.758   3
  -3  -5   1 393.537 136.540   3
   3  -5  -1 307.672 143.188   3
  -3  -5   0 608.663 153.687   3
   3  -5   0 528.998 148.521   3
   3  -5   1 235.446 123.284   3
  -3  -5  -1 25.8668 126.296   3
  -3   5  -2 929.301 122.691   2
  -3  -5  -2 874.830 178.114   3
   3  -5   2 666.840 142.640   3
  -3   5  -3 629.253 97.9126   2
  -3  -5  -3 643.837 165.119   3
   3  -5   3 737.393 152.157   3
   3  -5   4 7198.52 369.293   3
  -3  -5  -4 6220.38 430.809   3
  -3  -5  -5 940.704 198.600   3
  -3  -5  -6 8882.22 532.435   3
  -3  -5  -7 114.763 156.050   3
   3  -5   7-12.0071 55.1082   3
  -3  -5  -8 8880.97 539.620   3
  -3  -5  -9 240.557 161.120   3
  -3  -5 -10 4302.51 377.908   3
  -3  -5 -11 427.870 172.388   3
  -3  -5 -12 1419.29 243.093   3
  -3  -5 -13 41.4463 137.867   3
  -3  -5 -14 1424.45 241.851   3
   3  -6 -12 27.7717 170.313   3
   3  -6 -11 1171.84 251.419   3
   3  -6 -10-177.956 163.831   3
   3  -6  -9 4345.22 399.611   3
   3  -6  -8 21.0564 167.628   3
  -3  -6   7 7442.61 409.720   3
   3  -6  -7 7089.83 508.313   3
   3  -6  -6 402.781 169.851   3
  -3  -6   6 624.651 129.911   3
  -3  -6   5 4586.79 329.385   3
   3  -6  -5 3936.42 369.626   3
   3  -6  -4 1137.82 220.952   3
  -3  -6   4 1314.42 190.995   3
  -3  -6   3 2396.19 256.463   3
   3  -6  -3 2205.93 279.018   3
   3  -6  -2 151.232 143.800   3
  -3  -6   2-8.44755 127.311   3
   3  -6  -1 1349.12 214.257   3
  -3  -6   1 1076.82 197.629   3
   3  -6   0 155.584 127.126   3
  -3  -6   0-25.3242 132.710   3
  -3  -6  -1 228.716 127.596   3
   3  -6   1 360.264 137.734   3
   3  -6   2 752.125 154.114   3
  -3  -6  -2 1024.39 195.958   3
   3  -6   3 2316.62 232.208   3
  -3  -6  -3 2395.15 286.908   3
   3  -6   4 487.244 123.749   3
  -3  -6  -4 241.544 156.320   3
  -3  -6  -5 2583.73 305.759   3
  -3  -6  -6 78.7464 140.096   3
  -3  -6  -7 2978.51 338.254   3
  -3  -6  -8-35.7451 142.532   3
  -3  -6  -9 3610.46 370.909   3
  -3  -6 -10-73.9912 143.235   3
   3  -7  -7 252.434 174.954   3
   3  -7  -6 315.915 156.152   3
   3  -7  -5 3768.49 383.982   3
   3  -7  -4 94.1885 133.684   3
  -3  -7   4 387.967 131.219   3
   3  -7  -3 2433.60 298.473   3
  -3  -7   3 2419.01 276.649   3
   3  -7  -2 179.548 130.559   3
  -3  -7   2 4.51758 111.765   3
   3  -7  -1 1462.50 232.715   3
  -3  -7   1 1534.27 239.256   3
   3  -7   0 14.7921 106.644   3
  -3  -7   0-132.855 144.857   3
   3  -7   1 1780.85 232.075   3
  -3  -7  -1 1688.34 251.926   3
  -3  -7  -2 195.485 129.837   3
  -3  -7  -3 742.892 194.708   3
  -3  -7  -4 63.4809 145.606   3
  -4   0  26 1131.49 206.783   1
  -4   0  25-84.6800 114.566   1
  -4   0  24 371.892 135.037   1
  -4   0  23-64.0801 106.029   1
  -4   0  22 2101.94 232.399   1
   4   0 -21 33.8826 89.8281   3
  -4   0  21 39.7237 97.9913   1
   4   0 -20 696.126 129.737   3
  -4   0  20 522.427 132.948   1
   4   0 -19 86.8747 94.0676   3
  -4   0  19 12.5967 97.0807   1
   4   0 -18 46.3481 96.3349   3
  -4   0  18 32.0278 93.1825   1
  -4   0  17-8.77430 48.9461   2
   4   0 -17 1.70519 87.6225   3
  -4   0  17-55.6116 91.7607   1
  -4   0  16 752.991 136.347   1
   4   0 -16 903.793 164.306   2
  -4   0  16 882.889 117.697   2
  -4   0  15 42.3091 95.9504   1
   4   0 -15 210.253 122.496   2
  -4   0  15 48.3724 64.1975   2
  -4   0  14 1359.06 153.121   1
   4   0 -14 1273.08 167.626   2
  -4   0  14 1318.57 129.458   2
   4   0 -13 0.80547 98.7317   2
  -4   0  13 19.0307 53.4345   2
   4   0 -12 1197.51 139.427   2
  -4   0  12 1357.05 120.595   2
   4   0 -11-118.963 94.8140   2
  -4   0  11 46.1229 67.0972   1
  -4   0  11 25.1385 50.9499   2
  -4   0  10 12300.5 411.554   1
  -4   0  10 11711.4 417.863   2
   4   0 -10 11407.3 422.395   2
  -4   0   9-1.38436 57.1059   1
   4   0  -9 56.2545 76.8739   2
  -4   0   9 77.9169 51.0710   2
  -4   0   8 94868.7 2407.14   1
   4   0  -8 92087.1 2435.89   2
  -4   0   8 89497.3 2432.57   2
  -4   0   7 53.8365 43.5469   1
  -4   0   7-0.37079 40.6265   2
   4   0  -7-48.9969 69.3525   2
  -4   0   6 136246. 3447.82   1
   4   0  -6 136863. 3492.12   2
  -4   0   6 132012. 3489.11   2
   4   0  -5 16.2349 27.8227   1
  -4   0   5-67.7730 56.3988   2
   4   0  -5 29.2064 67.5925   2
   4   0  -4 127761. 3118.98   1
  -4   0   4 122383. 3176.21   2
  -4   0   3-7.28351 35.6509   2
   4   0  -3-49.3707 42.2951   3
   4   0  -2 5506.28 207.041   3
   4   0  -1 45.5818 35.1187   3
   4   0   0 12789.8 416.145   3
  -4   0   0 14468.0 417.444   3
  -4   0  -1 138.242 59.3826   3
   4   0   1 18.7893 50.3048   3
   4   0   2 1534.40 104.535   3
  -4   0  -2 1471.23 96.9868   3
  -4   0  -3-34.4847 51.6863   3
   4   0   3-87.1162 55.2366   3
   4   0   4 1572.00 107.512   3
  -4   0  -4 1579.26 107.659   3
   4   0   5 67.3671 55.7643   3
  -4   0  -5 34.4267 50.5872   3
   4   0   6 2500.90 155.880   3
  -4   0  -6 2843.90 154.684   3
   4   0   7 53.2149 61.8696   3
  -4   0  -7 53.0632 59.9110   3
   4   0   8 9895.34 385.834   3
  -4   0  -8 10269.5 370.576   3
   4   0   9 57.1643 74.3353   3
  -4   0  -9 111.052 71.7324   3
   4   0  10 36977.9 1138.24   2
   4   0  10 36718.9 1120.76   3
  -4   0 -10 39801.3 1107.23   3
   4   0  11 105.239 89.1863   2
  -4   0 -11 125.233 71.9749   3
   4   0  12 12230.3 508.136   2
  -4   0 -12 14344.9 494.695   3
   4   0  13-15.1469 61.7153   2
  -4   0 -13 81.6282 67.8275   3
   4   0  14-10.9415 64.4805   2
  -4   0 -14 88.3760 59.8318   3
   4   0  15 152.108 110.106   1
  -4   0 -15-32.5179 51.6443   3
   4   0  16 757.332 147.864   1
  -4   0 -16 846.720 108.310   3
   4   0  17 111.995 99.9426   1
   4   0  18 14.2448 86.0487   1
   4   0  19 92.5513 108.671   1
   4   0  20 2309.68 250.781   1
  -4   1  26 13.3157 91.3374   1
  -4   1  25 261.944 115.511   1
  -4   1  24 16.8199 94.0510   1
  -4  -1  24-73.9274 125.686   1
  -4   1  23 1253.78 186.221   1
  -4  -1  23 1054.85 202.764   1
  -4   1  22 172.840 102.605   1
  -4  -1  22 108.047 106.700   1
   4  -1 -22 85.4940 108.507   3
  -4  -1  21 1169.12 183.860   1
  -4   1  21 1341.24 181.128   1
   4  -1 -21 1455.89 198.182   3
  -4  -1  20 3455.62 304.082   1
  -4   1  20 3919.22 281.627   1
   4  -1 -20 3457.01 292.322   3
  -4  -1  19 496.463 135.646   1
  -4   1  19 662.813 132.075   1
   4  -1 -19 517.855 141.315   3
   4   1 -19 584.348 98.2850   3
  -4  -1  18 2689.09 247.779   1
  -4   1  18 2712.44 219.790   1
   4   1 -18 2487.12 177.071   3
   4  -1 -18 2412.91 238.368   3
  -4  -1  18 2187.94 160.251   2
  -4  -1  17 1561.72 188.912   1
   4   1 -17 1533.70 152.346   2
   4  -1 -17 1217.00 180.717   3
   4   1 -17 1410.76 133.162   3
  -4  -1  17 1228.91 115.062   2
   4   1 -17 1244.03 106.262   3
  -4  -1  16 1799.61 194.085   1
   4   1 -16 1685.09 155.791   2
   4  -1 -16 1566.53 200.974   3
  -4  -1  16 1405.52 120.004   2
   4   1 -16 1457.77 115.036   3
   4   1 -15-43.6405 88.4978   2
  -4  -1  15-252.080 133.052   1
   4  -1 -15 69.1881 139.889   2
  -4  -1  15 3.50577 43.7797   2
   4   1 -15-50.2067 42.7912   3
  -4  -1  14 3269.51 233.636   1
   4  -1 -14 3239.39 260.884   2
   4   1 -14 3185.80 192.653   2
   4   1 -14 2575.95 152.820   3
  -4  -1  14 2680.66 160.453   2
  -4  -1  13 3924.64 245.570   1
   4  -1 -13 3641.02 265.364   2
   4   1 -13 3736.93 201.872   2
  -4   1  13 4080.64 250.400   2
  -4  -1  13 3288.51 178.791   2
   4   1 -13 3412.93 175.169   3
   4  -1 -12 3388.29 243.911   2
   4   1 -12 3533.60 184.611   2
  -4   1  12 3510.62 223.165   2
   4   1 -12 3118.39 160.657   3
  -4  -1  12 2846.44 160.626   2
   4   1 -11 26964.2 782.789   2
   4  -1 -11 27453.9 866.598   2
  -4   1  11 29459.6 871.844   2
  -4  -1  11 24992.0 768.162   2
   4   1 -11 26003.8 768.889   3
   4   1 -10 6001.21 254.703   1
   4   1 -10 5714.46 233.466   2
  -4   1  10 6082.18 286.081   2
   4  -1 -10 5981.26 299.199   2
  -4  -1  10 5317.64 224.080   2
   4   1 -10 5526.10 225.632   3
   4   1  -9 8880.48 327.369   1
   4  -1  -9 8827.28 368.863   2
   4   1  -9 8905.03 307.987   2
  -4   1   9 9102.93 360.824   2
  -4  -1   9 7996.54 297.201   2
   4   1  -9 8510.69 300.996   3
   4  -1  -8-21.0385 98.2631   2
   4   1  -8 51.2820 44.4817   1
  -4   1   8 105.787 61.8610   2
   4   1  -8 120.485 52.1208   2
   4   1  -8 83.7389 34.7286   3
   4   1  -7 25547.4 764.312   1
   4   1  -7 27195.4 747.998   2
   4  -1  -7 26761.5 803.501   2
  -4   1   7 27904.4 802.185   2
   4   1  -7 24880.7 743.869   3
  -4   1   6 15756.6 507.709   2
   4   1  -6 15661.5 473.315   2
  -4  -1   6 15708.7 474.887   3
   4   1  -6 14873.8 473.762   3
  -4   1   5 36809.3 1047.60   2
   4   1  -5 36433.0 1026.55   3
   4   1  -5 37818.6 1016.11   2
  -4  -1   5 37420.2 1021.68   3
  -4   1   4 248.737 64.7409   2
  -4  -1   4 546.757 72.9253   3
   4   1  -4 332.367 59.6217   3
  -4   1   3 863.506 85.2845   2
   4   1  -3 927.412 90.1848   3
  -4  -1   3 685.047 76.4143   3
   4  -1  -2 7711.72 281.084   2
  -4   1   2 7921.35 276.919   2
   4   1  -2 8314.04 295.918   3
   4  -1  -1 22500.9 606.008   2
  -4   1   1 20613.4 599.628   2
  -4   1   1 20001.2 581.337   1
   4   1  -1 21150.7 637.081   3
   4  -1   0 11481.9 342.637   2
   4  -1   0 11017.6 347.474   1
  -4   1   0 10585.3 337.911   1
   4   1   0 10818.8 386.422   3
  -4   1   0 10833.0 339.874   2
   4  -1   1 1551.75 89.8446   2
   4  -1   1 1644.13 109.615   1
  -4   1  -1 1359.96 92.8190   1
   4   1   1 1391.58 122.813   3
   4  -1   2 6474.23 217.535   2
   4  -1   2 7249.81 265.215   1
  -4  -1  -2 6501.02 277.368   3
   4   1   2 6758.74 282.693   3
   4  -1   2 6183.85 223.972   3
   4  -1   3 2026.06 137.791   1
   4   1   3 2172.81 155.909   3
  -4  -1  -3 1838.92 145.732   3
   4  -1   3 2045.54 95.8083   2
   4  -1   3 1944.71 100.638   3
   4  -1   4 13207.6 437.807   1
  -4  -1  -4 12346.9 443.089   3
   4  -1   4 11669.4 368.122   3
   4   1   4 12091.0 453.207   3
   4  -1   5 3830.73 209.300   1
   4  -1   5 3431.03 148.661   3
   4   1   5 3825.43 221.431   3
  -4  -1  -5 3654.45 214.931   3
   4  -1   6 16040.5 496.760   3
   4   1   6 17640.8 608.643   3
  -4  -1  -6 18458.8 598.377   3
  -4   1  -6 17390.4 492.331   3
   4   1   7 7143.54 337.050   3
  -4  -1  -7 6916.38 324.180   3
   4  -1   7 6610.49 242.438   3
  -4   1  -7 7126.01 233.321   3
   4  -1   8 2133.38 185.731   1
  -4  -1  -8 2078.18 183.001   3
   4   1   8 2185.81 189.645   3
   4  -1   8 2104.36 118.346   3
  -4   1  -8 2243.19 105.542   3
   4  -1   9 8453.02 394.958   1
   4  -1   9 7717.37 300.491   2
   4   1   9 8881.67 403.795   3
  -4  -1  -9 8577.99 389.156   3
  -4   1  -9 8518.33 272.461   3
   4  -1  10 4995.65 223.699   2
   4  -1  10 5519.96 316.978   1
   4   1  10 6018.64 335.149   2
  -4  -1 -10 5166.81 304.770   3
   4   1  10 5761.47 319.508   3
  -4   1 -10 5629.51 199.714   3
   4  -1  11 5469.98 243.756   2
   4  -1  11 6084.57 342.148   1
   4   1  11 6199.73 355.368   2
  -4  -1 -11 6138.22 334.560   3
  -4   1 -11 6203.53 215.491   3
   4  -1  12 273.458 60.8940   2
   4  -1  12 156.885 114.823   1
  -4   1 -12 275.783 40.2462   3
  -4  -1 -12 101.252 108.451   3
   4  -1  13 6316.97 274.878   2
   4  -1  13 7285.21 390.686   1
  -4  -1 -13 6363.85 354.782   3
  -4   1 -13 6922.89 233.807   3
   4  -1  14 7.25206 37.7348   2
  -4   1 -14 3.72998 20.1355   3
   4  -1  15 4550.95 331.163   1
  -4  -1 -15 4685.45 297.657   3
   4  -1  16 1568.81 203.644   1
  -4  -1 -16 1435.49 171.773   3
   4  -1  17 4999.89 360.873   1
  -4  -1 -17 4892.46 317.727   3
   4  -1  18 683.035 160.261   1
  -4  -1 -18 451.668 114.196   3
   4  -1  19 709.649 159.833   1
   4   1  20 650.493 154.206   1
   4  -1  20 529.277 151.460   1
  -4   2  25 5.95908 75.1692   1
  -4   2  24 32.2874 84.5826   1
   4  -2 -23-33.1794 124.738   3
  -4   2  23 88.9942 98.5889   1
   4  -2 -22-100.183 133.686   3
   4  -2 -21 824.698 178.942   3
   4  -2 -20 208.729 148.590   3
   4  -2 -19 1249.38 213.762   3
   4  -2 -18 151.541 140.002   3
   4  -2 -17 2251.46 257.808   3
   4   2 -17 2977.37 128.334   3
   4  -2 -16 447.682 155.875   3
   4   2 -16 547.977 55.3621   3
   4   2 -16 522.998 80.7551   2
   4   2 -15 2391.40 149.245   2
   4  -2 -15 1994.77 239.706   3
   4   2 -15 2555.61 126.248   3
   4  -2 -14 580.755 177.586   3
   4   2 -14 779.364 72.1266   3
   4   2 -14 612.526 83.2493   2
   4   2 -13 15329.9 475.715   2
   4   2 -13 14624.4 462.342   3
   4  -2 -13 14428.5 625.488   2
   4   2 -12 3721.07 172.604   2
   4   2 -12 3444.60 165.252   3
   4  -2 -12 3449.24 284.114   2
   4   2 -11 7432.00 272.066   2
   4   2 -11 7248.03 274.819   3
   4   2 -11 7807.84 346.764   1
   4  -2 -11 7672.55 404.257   2
  -4   2  10 3796.61 243.883   2
   4   2 -10 3832.12 169.863   2
   4   2 -10 3658.90 179.073   3
   4  -2 -10 3626.46 274.835   2
   4   2 -10 3719.79 222.707   1
  -4   2   9 7639.54 348.184   2
   4   2  -9 6614.69 251.937   2
   4   2  -9 7010.04 316.725   1
   4   2  -9 6554.45 265.937   3
   4   2  -8 4.18918 59.6674   1
  -4   2   8 76.7563 61.8358   2
   4   2  -8 22.0495 43.8852   2
   4   2  -8-69.5908 57.4473   3
  -4  -2   8 26.0543 39.1900   3
  -4   2   7 4829.67 255.101   2
   4   2  -7 4343.78 209.063   3
  -4  -2   7 4704.16 201.996   3
  -4   2   6 21779.4 692.951   2
   4   2  -6 20304.6 650.533   3
  -4  -2   6 21046.9 636.933   3
   4  -2  -5 55.3672 91.5725   2
  -4   2   5 27.7105 50.9624   2
   4   2  -5 1.68474 55.4415   3
  -4  -2   5-1.24805 57.0701   3
  -4   2   4 24216.9 726.283   2
   4  -2  -4 23455.6 732.831   2
  -4  -2   4 23641.5 713.520   3
   4   2  -4 21718.0 713.622   3
   4  -2  -3 2306.98 162.278   2
  -4   2   3 2435.20 153.886   2
  -4  -2   3 2438.06 159.937   3
   4   2  -3 2269.95 157.977   3
   4  -2  -2 8448.19 323.076   2
  -4   2   2 8540.14 316.376   2
   4   2  -2 7988.10 339.709   3
  -4  -2   2 8272.15 340.156   3
  -4   2   1 58522.2 1593.63   2
   4  -2  -1 58521.1 1601.61   2
   4   2  -1 59619.2 1658.58   3
  -4  -2   1 60740.5 1647.95   3
  -4   2   0 2933.65 148.442   2
   4  -2   0 2913.19 156.776   2
   4   2   0 3121.66 202.257   3
   4  -2   1 52392.0 1406.40   2
  -4   2  -1 51669.0 1399.61   2
   4   2   1 54016.2 1517.81   3
  -4   2  -1 52401.9 1452.29   1
   4  -2   2 806.222 77.1367   2
  -4   2  -2 806.583 64.3147   2
  -4   2  -2 831.350 93.2503   1
   4   2   2 631.345 104.590   3
   4  -2   3 33055.3 893.660   2
  -4   2  -3 33999.6 977.490   1
   4   2   3 34900.4 1045.70   3
  -4   2  -3 31921.7 883.734   2
   4  -2   4 5634.88 197.566   2
  -4   2  -4 6246.81 278.221   1
   4   2   4 6396.63 324.906   3
   4  -2   5 43418.6 1118.82   2
  -4   2  -5 44162.2 1253.21   1
  -4  -2  -5 42429.3 1292.02   3
   4   2   5 44596.9 1325.56   3
   4  -2   5 41698.5 1136.47   3
  -4   2  -6 2435.89 174.510   1
   4  -2   6 1907.03 185.328   1
   4  -2   6 2123.03 91.3161   3
  -4  -2  -6 2122.38 202.087   3
   4   2   6 2351.52 209.897   3
   4  -2   7 11763.9 494.666   1
  -4  -2  -7 10970.5 490.111   3
   4   2   7 12109.2 523.242   3
   4  -2   8 3851.56 269.222   1
  -4  -2  -8 3483.61 263.864   3
   4  -2   9 1142.46 176.186   1
  -4  -2  -9 1045.59 179.139   3
   4  -2  10 3565.54 279.222   1
  -4  -2 -10 3276.70 266.835   3
   4  -2  11 1521.64 204.512   1
  -4  -2 -11 1408.12 194.989   3
   4  -2  12 1821.37 215.790   1
  -4  -2 -12 1384.06 182.860   3
   4  -2  13 3.16741 118.324   1
  -4  -2 -13 5.18016 114.192   3
   4  -2  14 2635.84 273.269   1
  -4  -2 -14 2448.01 244.800   3
   4  -2  15 1452.95 210.940   1
  -4  -2 -15 1311.54 194.619   3
   4  -2  16 706.884 164.346   1
  -4  -2 -16 513.774 143.518   3
   4  -2  17 3034.31 302.976   1
  -4  -2 -17 2381.76 252.647   3
   4  -2  18 129.500 125.190   1
  -4  -2 -18-164.115 121.596   3
  -4  -2 -19 2970.36 283.278   3
   4  -2  19 3668.39 343.952   1
   4  -3 -24 169.262 131.451   3
   4  -3 -23-26.6055 138.210   3
   4  -3 -22 260.741 148.666   3
   4  -3 -21-17.9042 131.403   3
   4  -3 -20 1277.35 233.681   3
   4  -3 -19 187.157 162.166   3
   4  -3 -18 4897.16 396.168   3
   4  -3 -17 160.903 151.691   3
   4  -3 -16 5214.73 395.721   3
   4  -3 -15 339.623 175.500   3
   4   3 -15 303.274 38.0889   2
   4   3 -14 6105.47 212.911   2
   4   3 -14 6078.66 212.884   3
   4  -3 -14 5622.85 396.468   3
   4   3 -13 4605.24 182.100   2
   4   3 -13 4564.07 195.207   3
   4  -3 -13 4485.31 352.816   3
   4   3 -12 1828.71 108.402   2
   4  -3 -12 1415.11 237.515   3
   4   3 -12 1667.93 124.495   3
   4   3 -11 1041.84 86.1306   2
   4  -3 -11 1365.55 218.872   3
   4   3 -11 964.115 104.236   3
   4  -3 -10 2422.71 268.788   3
   4   3 -10 2362.63 163.225   3
  -4  -3  10 2928.57 158.905   3
   4   3 -10 2805.18 143.333   2
   4  -3  -9 612.317 201.870   3
   4   3  -9 588.839 94.6701   3
  -4  -3   9 698.652 82.5798   3
   4   3  -8-68.7198 82.2876   3
  -4  -3   8-34.7751 55.0704   3
   4   3  -7-68.0993 75.1070   3
  -4  -3   7-62.8711 66.1696   3
   4  -3  -6 1062.93 188.524   2
  -4   3   6 857.873 129.729   2
   4   3  -6 650.424 105.402   3
  -4  -3   6 936.957 109.291   3
   4   3  -5 747.607 116.835   3
  -4   3   5 967.324 122.599   2
   4  -3  -5 786.423 162.817   2
  -4   3   4 1961.91 161.163   2
   4   3  -4 1703.69 161.218   3
  -4   3   3 4686.60 251.153   2
   4   3  -3 4549.98 267.042   3
  -4   3   2 9808.65 391.603   2
   4   3  -2 9929.54 437.017   3
  -4   3   1 6487.35 290.170   2
   4   3  -1 6798.60 346.934   3
   4  -3  -1 6710.33 313.751   2
  -4   3   0 6060.85 271.974   2
   4   3   0 6270.01 343.927   3
   4  -3   0 7275.02 305.798   2
  -4   3  -1 9956.91 364.904   2
   4   3   1 10355.9 468.305   3
  -4  -3  -1 10007.5 453.603   3
   4  -3   1 10276.5 388.808   2
  -4   3  -2 17098.3 541.313   2
   4   3   2 17858.1 680.871   3
  -4  -3  -2 17099.1 654.889   3
  -4   3  -2 17734.7 624.556   1
  -4   3  -3 573.201 65.5314   2
   4  -3   3 551.911 105.563   3
  -4  -3  -3 628.192 159.542   3
  -4   3  -3 646.793 108.725   1
  -4   3  -4 22489.5 648.851   2
  -4  -3  -4 22388.6 825.755   3
   4  -3   4 24532.4 714.346   3
   4  -3   5 434.305 83.8397   3
  -4  -3  -5 367.342 161.637   3
  -4  -3  -6 15970.0 678.570   3
   4  -3   6 17619.0 523.818   3
  -4  -3  -7 1472.77 213.454   3
   4  -3   7 1558.37 79.3615   3
   4  -3   7 1568.34 73.5433   3
  -4  -3  -8 7581.18 431.243   3
  -4  -3  -9 1016.31 192.208   3
  -4  -3 -10 1920.79 229.941   3
  -4  -3 -11 1887.52 227.665   3
  -4  -3 -12 53.3137 122.083   3
  -4  -3 -13 1277.36 209.681   3
  -4  -3 -14 219.411 139.255   3
  -4  -3 -15-36.0672 125.117   3
  -4  -3 -16 387.263 149.384   3
  -4  -3 -17-53.6375 132.737   3
  -4  -3 -18 223.230 127.774   3
  -4  -3 -19-148.268 123.251   3
  -4  -3 -20 1128.90 203.424   3
   4  -4 -21 101.460 125.881   3
   4  -4 -20 620.208 202.932   3
   4  -4 -19 838.819 207.190   3
   4  -4 -18 535.056 197.485   3
   4  -4 -17 1405.78 237.351   3
   4  -4 -16-88.8413 172.274   3
   4  -4 -15 1176.97 238.638   3
   4  -4 -14-79.7105 160.671   3
   4  -4 -13 1452.67 238.584   3
   4   4 -12 36.7388 31.6010   2
   4  -4 -12 87.2429 145.744   3
  -4  -4  12 21.8840 33.1198   3
   4   4 -11 5323.08 274.268   3
   4  -4 -11 5678.24 416.185   3
  -4  -4  11 6297.72 264.607   3
   4   4 -11 5391.30 223.769   2
   4   4 -10 7765.70 359.183   3
   4  -4 -10 8470.65 495.091   3
  -4  -4  10 8603.59 343.958   3
   4   4  -9 12540.4 507.032   3
   4  -4  -9 14180.9 647.385   3
   4  -4  -8 22087.5 873.764   3
   4   4  -8 22342.5 775.813   3
   4  -4  -7 274.598 191.289   3
   4   4  -7 169.375 99.4988   3
   4  -4  -6 4932.37 358.196   3
   4   4  -6 4698.91 298.527   3
   4  -4  -5 867.963 196.278   3
   4   4  -5 677.050 136.738   3
  -4  -4   5 937.982 152.139   3
  -4  -4   4 11939.5 505.152   3
   4   4  -4 12060.1 528.768   3
   4  -4  -4 11415.5 546.910   3
  -4  -4   3 5087.64 310.434   3
   4  -4  -3 5023.05 347.595   3
  -4   4   2 6814.87 346.401   2
   4  -4  -2 7072.98 394.117   3
  -4  -4   2 6709.62 377.595   3
  -4   4   1 5378.96 289.119   2
   4  -4  -1 5563.01 340.221   3
  -4  -4   1 5070.28 335.346   3
  -4   4   0 3038.17 204.957   2
  -4  -4   0 2811.54 263.687   3
   4  -4   0 3464.63 265.742   3
  -4   4  -1 7542.57 337.423   2
  -4  -4  -1 7953.55 432.476   3
  -4   4  -2-34.8343 62.4482   2
  -4  -4  -2 124.455 139.169   3
  -4   4  -3 10466.1 383.382   2
  -4  -4  -3 9558.35 501.631   3
  -4   4  -4 674.073 78.7745   2
   4  -4   4 625.097 120.273   3
  -4  -4  -4 471.325 180.884   3
  -4   4  -5 1818.99 109.549   2
  -4  -4  -5 2160.97 246.634   3
   4  -4   5 2244.74 168.533   3
  -4  -4  -6 2834.44 278.994   3
   4  -4   6 3089.11 179.580   3
  -4   4  -6 2778.44 113.258   2
   4  -4   7 7599.81 282.258   3
  -4  -4  -7 7032.19 443.699   3
   4  -4   8 503.348 44.4589   3
  -4  -4  -8 382.646 166.641   3
  -4  -4  -9 5100.61 383.357   3
  -4  -4 -10 1441.49 229.368   3
  -4  -4 -11 317.239 161.763   3
  -4  -4 -12 4096.12 358.448   3
  -4  -4 -13 146.641 113.904   3
  -4  -4 -14 1620.29 240.812   3
  -4  -4 -15 538.244 180.181   3
  -4  -4 -16 551.778 179.266   3
  -4  -4 -17 169.930 136.259   3
  -4  -4 -18 61.3055 121.350   3
   4  -5 -17-37.8616 172.021   3
   4  -5 -16 468.374 191.228   3
   4  -5 -15 674.673 220.967   3
   4  -5 -14-30.4309 170.241   3
   4  -5 -13 1366.51 253.277   3
   4  -5 -12-37.9189 170.428   3
   4  -5 -11 4893.79 408.384   3
   4  -5 -10 105.041 181.666   3
  -4  -5  10 176.602 64.3403   3
   4  -5  -9 5140.73 416.143   3
  -4  -5   9 5917.17 313.806   3
   4  -5  -8 212.684 158.564   3
  -4  -5   8 247.564 85.8508   3
   4  -5  -7 4166.49 366.746   3
  -4  -5   7 4353.14 285.108   3
   4  -5  -6 522.650 196.335   3
  -4  -5   6 399.479 110.431   3
  -4  -5   5 3220.85 256.268   3
   4  -5  -5 3072.33 299.978   3
   4  -5  -4 211.510 147.599   3
  -4  -5   4 347.457 120.786   3
  -4  -5   3 10579.1 519.234   3
   4  -5  -3 9957.78 538.467   3
   4  -5  -2 360.544 151.589   3
  -4  -5   2 409.783 135.571   3
  -4  -5   1 6165.09 396.545   3
   4  -5  -1 6767.24 408.326   3
   4  -5   0 1029.56 181.874   3
  -4  -5   0 917.683 175.203   3
   4  -5   1 1607.44 198.272   3
  -4  -5  -1 1460.60 212.692   3
  -4   5  -2 11.9755 55.8595   2
  -4  -5  -2-26.9242 127.615   3
   4  -5   2 15.8831 109.184   3
   4  -5   3 127.778 99.3684   3
  -4  -5  -3 187.129 132.563   3
   4  -5   4 306.227 110.015   3
  -4  -5  -4 10.0333 139.271   3
  -4  -5  -5 2432.36 269.979   3
  -4  -5  -6 294.836 158.608   3
  -4  -5  -7 2360.89 287.217   3
  -4  -5  -8 1768.93 255.567   3
  -4  -5  -9 3418.53 333.920   3
  -4  -5 -10 94.1110 125.820   3
  -4  -5 -11 864.882 196.737   3
  -4  -5 -12 197.326 148.534   3
  -4  -5 -13 3113.30 342.855   3
  -4  -5 -14 57.1095 112.805   3
   4  -6 -13 414.606 181.670   3
   4  -6 -12 362.991 187.716   3
   4  -6 -11 301.177 163.081   3
   4  -6 -10 3371.59 371.682   3
   4  -6  -9 182.177 165.996   3
  -4  -6   8 4545.61 308.589   3
   4  -6  -8 4183.58 390.172   3
   4  -6  -7 589.328 199.031   3
  -4  -6   7 581.291 129.048   3
  -4  -6   6 5622.52 368.039   3
   4  -6  -6 4889.64 417.416   3
   4  -6  -5 53.1806 152.356   3
  -4  -6   5 170.486 104.246   3
  -4  -6   4 5250.07 373.102   3
   4  -6  -4 5275.89 417.060   3
   4  -6  -3 16.9428 129.214   3
  -4  -6   3 22.2885 109.951   3
  -4  -6   2 3039.66 293.241   3
   4  -6  -2 3517.24 324.809   3
   4  -6  -1 826.695 175.707   3
  -4  -6   1 827.077 172.473   3
   4  -6   0-11.8113 113.301   3
  -4  -6   0-251.248 158.410   3
   4  -6   1 653.714 162.192   3
  -4  -6  -1 467.144 163.409   3
   4  -6   2 99.2547 118.623   3
  -4  -6  -2-173.964 155.914   3
   4  -6   3 1309.70 176.209   3
  -4  -6  -3 979.424 198.591   3
  -4  -6  -4-11.3348 154.952   3
  -4  -6  -5 378.432 142.372   3
  -4  -6  -6 824.594 211.755   3
  -4  -6  -7 886.699 209.609   3
  -4  -6  -8 3187.81 346.790   3
  -4  -6  -9 112.735 147.302   3
   4  -7  -7 402.960 184.123   3
   4  -7  -6 594.358 190.550   3
   4  -7  -5 1095.62 232.792   3
  -4  -7   5 1068.86 179.058   3
   4  -7  -4 164.608 149.496   3
  -4  -7   4 96.0286 94.8141   3
  -4  -7   3 1900.41 247.299   3
   4  -7  -3 1817.08 260.731   3
   4  -7  -2 932.149 204.720   3
  -4  -7   2 834.130 186.516   3
   4  -7  -1 409.605 147.448   3
  -4  -7   1 449.753 146.453   3
   4  -7   0 1227.16 208.788   3
  -4  -7   0 719.888 182.754   3
  -4  -7  -1 190.096 130.685   3
  -4  -7  -2 2050.77 276.716   3
  -4  -7  -3-286.325 178.862   3
  -5   0  26-55.7988 111.154   1
  -5   0  25-17.5292 106.659   1
  -5   0  24 210.315 125.159   1
  -5   0  23 2246.24 250.393   1
  -5   0  22-34.3401 97.9173   1
   5   0 -21 1354.69 171.134   3
  -5   0  21 1393.33 186.061   1
   5   0 -20-44.4098 92.1246   3
  -5   0  20-53.9302 93.7024   1
   5   0 -19 369.412 123.208   3
  -5   0  19 478.684 130.404   1
  -5   0  18 9.53806 87.6941   1
   5   0 -18 20.5550 95.4015   2
  -5   0  17 1760.23 177.100   1
   5   0 -17 1365.02 180.761   2
   5   0 -16 77.3034 114.633   2
  -5   0  16 41.7264 93.0622   1
  -5   0  16 87.4376 66.5303   2
  -5   0  15 3717.42 231.066   1
   5   0 -15 3181.78 238.344   2
  -5   0  15 3181.93 212.659   2
   5   0 -14-42.6299 106.061   2
  -5   0  14 25.6663 56.7688   2
  -5   0  13 2530.74 171.522   2
   5   0 -13 1911.08 178.134   2
   5   0 -12 120.837 89.8328   2
  -5   0  12-66.4323 67.8870   1
  -5   0  12-19.0124 48.8878   2
  -5   0  11 92.8881 62.9935   1
   5   0 -11 205.819 94.9196   2
  -5   0  11 161.341 58.7728   2
  -5   0  10-8.12216 53.5576   1
   5   0 -10 121.284 85.8469   2
  -5   0  10 36.8445 44.0981   2
  -5   0   9 23265.3 658.108   1
  -5   0   9 21504.6 685.341   2
   5   0  -9 22513.7 695.832   2
  -5   0   8-15.3820 41.8156   1
  -5   0   8-7.91304 46.5613   2
   5   0  -8-118.222 77.1333   2
  -5   0   7 55037.8 1436.44   1
   5   0  -7 54519.5 1491.60   2
  -5   0   7 54641.1 1489.89   2
   5   0  -6 22.1883 66.3116   2
  -5   0   6-11.1105 48.8934   2
   5   0  -5 97111.4 2493.45   1
   5   0  -5 102031. 2573.90   2
  -5   0   5 98897.9 2568.07   2
  -5   0   4-20.2660 52.6893   2
   5   0  -4-5.66220 38.4504   3
   5   0  -3 34581.6 968.431   3
   5   0  -2 27.9343 39.2415   3
  -5   0   1 16403.6 482.008   3
   5   0  -1 14741.5 478.430   3
   5   0   0-102.074 56.2521   3
  -5   0   0-1.57806 52.9214   3
   5   0   1 11616.7 395.583   3
  -5   0  -1 12062.3 387.684   3
  -5   0  -2 30.1508 50.9267   3
   5   0   2 21.3621 43.0386   3
   5   0   3 52022.3 1470.96   3
  -5   0  -3 55840.1 1465.66   3
   5   0   4-30.6554 51.5353   3
  -5   0  -4-69.2983 55.7451   3
   5   0   5 3916.80 205.001   3
  -5   0  -5 4330.91 202.351   3
   5   0   6 73.2486 64.8804   3
  -5   0  -6-22.5189 57.4793   3
  -5   0  -7 4870.60 229.517   3
   5   0   7 4402.59 234.098   3
   5   0   8-33.7636 73.2817   3
  -5   0  -8 32.8388 58.5906   3
  -5   0  -9 7616.92 313.044   3
   5   0   9 6559.81 319.473   3
   5   0  10 85.0893 80.1848   3
  -5   0 -10 81.8304 72.6204   3
   5   0  11 597.793 121.930   2
  -5   0 -11 661.537 103.031   3
   5   0  12 82.6474 81.0019   2
  -5   0 -12-6.44619 57.0359   3
   5   0  13 6971.86 364.375   2
  -5   0 -13 8067.00 346.459   3
   5   0  14 87.2355 102.593   1
  -5   0 -14 34.5014 62.0365   3
   5   0  15 36758.0 1260.66   1
  -5   0 -15 40228.6 1178.10   3
   5   0  16 117.302 114.048   1
  -5   0 -16 23.2880 62.8210   3
   5   0  17 5984.03 380.897   1
   5   0  18 131.036 104.790   1
   5   0  19 243.376 124.970   1
   5   0  20-14.1845 80.8860   1
  -5   1  26 243.011 122.570   1
  -5   1  25 160.174 103.674   1
  -5   1  24 463.018 135.224   1
  -5   1  23-36.0108 83.8066   1
   5  -1 -23-112.138 112.368   3
  -5   1  22 3618.75 290.060   1
  -5  -1  22 3792.57 327.343   1
   5  -1 -22 3502.82 300.892   3
  -5   1  21 290.443 112.788   1
  -5  -1  21 157.684 115.008   1
   5  -1 -21 179.415 129.182   3
  -5  -1  20 3840.73 306.226   1
  -5   1  20 4064.42 283.056   1
   5  -1 -20 3178.02 289.232   3
  -5  -1  19-3.58167 110.397   1
  -5   1  19 67.2179 79.6026   1
   5   1 -19 12.3328 70.7235   3
   5  -1 -19 60.5094 125.086   3
   5   1 -18 4049.16 252.786   2
  -5  -1  18 4452.00 306.849   1
  -5   1  18 4441.13 274.957   1
   5  -1 -18 4313.19 310.828   3
  -5  -1  18 3666.69 219.172   2
   5   1 -18 3935.22 215.700   3
   5  -1 -17 2781.96 262.498   2
  -5  -1  17 3226.34 250.293   1
  -5   1  17 3473.32 227.434   1
   5   1 -17 3219.55 217.555   2
   5   1 -17 2828.61 175.380   3
  -5  -1  17 2485.38 173.825   2
   5  -1 -16 129.725 144.750   2
   5   1 -16-34.8092 84.8029   2
  -5  -1  16-168.742 117.994   1
  -5  -1  16-8.03197 43.8515   2
   5   1 -16-27.3727 41.3378   3
  -5  -1  15 7842.94 380.223   1
   5  -1 -15 7540.12 398.051   2
   5   1 -15 7446.66 327.133   2
  -5  -1  15 6585.35 297.162   2
   5   1 -15 6827.99 297.114   3
   5   1 -14-69.8574 88.3910   2
   5  -1 -14 124.752 136.780   2
  -5  -1  14-116.548 112.504   1
  -5  -1  14-21.6815 44.0051   2
   5   1 -14-50.8368 45.7901   3
   5  -1 -13 1567.94 193.756   2
   5   1 -13 1799.06 142.742   2
  -5   1  13 1772.11 163.884   2
  -5  -1  13 1461.63 118.068   2
   5   1 -13 1325.13 110.785   3
   5  -1 -12 3868.31 261.084   2
  -5   1  12 4105.78 244.812   2
   5   1 -12 4067.13 204.555   2
   5   1 -12 3560.03 185.915   3
  -5  -1  12 3486.03 186.426   2
   5   1 -11 2574.98 161.332   1
   5   1 -11 2715.76 161.430   2
  -5   1  11 2856.67 193.704   2
   5  -1 -11 2683.80 208.785   2
  -5  -1  11 2431.35 145.712   2
   5   1 -11 2473.87 145.712   3
   5   1 -10 6391.57 266.844   1
  -5   1  10 6998.30 307.714   2
   5  -1 -10 6765.86 318.199   2
   5   1 -10 6384.10 260.374   2
   5   1 -10 6162.42 255.208   3
  -5  -1  10 5875.64 248.516   2
   5   1  -9 1899.04 126.174   1
   5   1  -9 1938.35 131.793   2
  -5   1   9 2289.51 158.190   2
   5  -1  -9 2145.16 176.503   2
   5   1  -9 1854.88 121.752   3
   5   1  -8 4370.39 197.372   1
  -5   1   8 4554.07 229.162   2
   5  -1  -8 4559.57 243.324   2
   5   1  -8 4354.40 201.425   2
   5   1  -8 4322.15 196.831   3
   5   1  -7 1037.88 87.2460   1
  -5   1   7 1057.73 103.340   2
   5   1  -7 976.394 91.1414   2
   5   1  -7 1009.23 87.3899   3
  -5   1   6 21874.2 669.344   2
   5   1  -6 21725.4 640.100   2
   5   1  -6 21299.0 646.717   3
  -5  -1   6 21112.4 642.988   3
  -5   1   5 323.004 61.0933   2
  -5  -1   5 279.709 62.0335   3
   5   1  -5 252.341 53.6570   3
  -5   1   4 7231.90 277.319   2
  -5  -1   4 6933.17 274.308   3
   5   1  -4 7229.58 281.106   3
  -5   1   3 655.457 47.7462   1
  -5   1   3 593.154 73.5540   2
   5  -1  -3 466.369 83.8338   2
   5   1  -3 650.612 82.4800   3
  -5   1   2 40345.9 1115.80   2
   5  -1  -2 42573.6 1121.21   2
  -5   1   2 39618.3 1068.94   1
   5   1  -2 41426.6 1148.45   3
   5  -1  -1 5882.00 228.929   2
   5  -1  -1 6145.22 212.122   1
  -5   1   1 5688.37 201.664   1
   5   1  -1 5921.36 259.550   3
  -5   1   1 5704.94 220.894   2
   5  -1   0 20472.1 600.213   2
   5  -1   0 21440.3 602.914   1
   5   1   0 20342.7 652.095   3
  -5   1   0 20326.0 596.950   2
   5  -1   1 15028.0 451.209   2
   5  -1   1 15141.8 468.224   1
  -5  -1  -1 15103.0 506.740   3
   5   1   1 15129.7 517.052   3
   5  -1   1 14386.9 457.256   3
   5  -1   2 8401.10 304.424   1
   5   1   2 8013.31 333.493   3
  -5  -1  -2 8036.98 326.907   3
   5  -1   2 8201.84 270.693   2
   5  -1   2 7478.46 273.706   3
   5  -1   3 36630.3 1005.44   1
   5   1   3 35466.2 1040.99   3
  -5  -1  -3 35343.6 1028.16   3
   5  -1   3 35562.8 946.953   2
   5  -1   3 32243.3 954.696   3
   5  -1   4 11800.2 417.417   1
   5   1   4 11526.9 442.548   3
  -5  -1  -4 11818.7 433.600   3
   5  -1   4 10645.8 363.305   3
   5  -1   5 37063.5 1047.75   1
   5   1   5 36791.2 1081.97   3
  -5  -1  -5 35624.1 1051.46   3
   5  -1   5 33191.5 968.627   3
   5  -1   6 975.571 128.523   1
   5  -1   6 731.416 73.4713   3
   5   1   6 663.827 113.965   3
  -5  -1  -6 624.092 105.657   3
  -5   1  -6 758.300 68.1063   3
   5  -1   7 3999.72 241.836   1
   5  -1   7 3747.34 174.556   3
  -5  -1  -7 3412.62 224.390   3
   5   1   7 4334.69 260.599   3
  -5   1  -7 3823.91 163.061   3
   5  -1   8 4685.60 273.205   1
  -5  -1  -8 3834.06 246.498   3
   5   1   8 4591.38 279.697   3
   5  -1   8 4032.93 188.882   3
  -5   1  -8 4215.44 177.338   3
   5  -1   9 2565.82 209.670   1
   5  -1   9 1893.64 129.299   3
   5   1   9 2303.22 204.053   3
  -5  -1  -9 1647.33 166.913   3
  -5   1  -9 2145.44 114.674   3
   5  -1  10 1892.93 135.720   2
   5  -1  10 1672.42 187.788   1
   5   1  10 2058.23 198.807   3
  -5   1 -10 1949.06 108.270   3
  -5  -1 -10 1577.53 167.395   3
   5  -1  11 413.468 135.665   1
   5  -1  11 455.708 78.9542   2
   5   1  11 303.828 106.403   3
  -5  -1 -11 100.446 112.922   3
  -5   1 -11 324.619 47.8637   3
   5  -1  12 1948.29 140.486   2
   5  -1  12 2490.55 231.051   1
  -5  -1 -12 1765.23 180.363   3
  -5   1 -12 2175.82 114.615   3
   5  -1  13 2092.68 144.080   2
   5  -1  13 1851.22 209.330   1
  -5  -1 -13 1976.97 195.085   3
  -5   1 -13 2268.50 115.401   3
   5  -1  14 4531.38 328.707   1
  -5  -1 -14 5622.03 326.432   3
  -5   1 -14 5279.71 198.636   3
   5  -1  15 62.1332 97.7513   1
  -5  -1 -15 164.319 89.9081   3
   5  -1  16 3543.52 304.160   1
  -5  -1 -16 3950.08 279.001   3
   5  -1  17 481.594 137.131   1
  -5  -1 -17 481.666 111.257   3
   5  -1  18 240.279 115.334   1
   5  -1  19-33.1424 95.1013   1
  -5   2  25 217.588 107.991   1
   5  -2 -24-40.4026 122.276   3
  -5   2  24 0.89089 78.5282   1
   5  -2 -23 110.005 131.615   3
  -5   2  23 347.147 116.582   1
   5  -2 -22-39.9204 120.285   3
  -5   2  22 194.086 101.205   1
   5  -2 -21 944.643 184.420   3
   5  -2 -20 38.7231 132.418   3
   5  -2 -19 289.887 152.947   3
   5  -2 -18 2150.87 258.536   3
   5   2 -18 2266.14 158.923   2
   5  -2 -17 246.315 157.214   3
   5   2 -17 235.552 73.6646   2
   5   2 -16 8031.65 318.764   2
   5   2 -16 7615.29 293.133   3
   5  -2 -16 7438.74 440.038   3
   5   2 -15 1128.30 111.036   2
   5  -2 -15 1315.99 222.719   2
   5   2 -15 1187.25 99.3472   3
   5   2 -14 753.362 98.0338   2
   5  -2 -14 1038.39 216.363   2
   5   2 -14 625.558 77.5376   3
   5   2 -13 835.102 96.3758   2
   5   2 -13 929.579 92.6068   3
   5  -2 -13 1260.60 216.320   2
   5   2 -12 14311.1 467.088   2
   5  -2 -12 14210.0 593.910   2
   5   2 -12 14684.0 541.410   1
   5   2 -12 13852.0 474.254   3
   5   2 -11 138.480 68.0617   1
   5  -2 -11 174.864 162.179   2
   5   2 -11 78.0463 54.7013   2
   5   2 -11 151.328 58.5977   3
  -5   2  10 22842.1 767.713   2
   5   2 -10 21935.5 658.095   2
   5  -2 -10 21690.0 777.669   2
   5   2 -10 22866.2 730.221   1
   5   2 -10 20774.4 671.028   3
  -5   2   9 9374.75 404.192   2
   5   2  -9 8809.25 370.942   1
   5   2  -9 8553.83 337.213   3
  -5  -2   9 9344.77 336.077   3
   5   2  -9 8965.24 324.325   2
  -5   2   8 61157.3 1636.62   2
  -5  -2   8 58949.6 1549.44   3
   5   2  -8 56166.1 1534.63   2
  -5   2   7 20180.1 656.064   2
   5   2  -7 18523.6 609.490   3
  -5  -2   7 18609.8 592.655   3
  -5   2   6 7415.39 325.074   2
   5   2  -6 6684.17 297.454   3
  -5  -2   6 7415.66 294.282   3
  -5   2   5 5911.30 271.365   2
   5   2  -5 5340.30 261.252   3
  -5  -2   5 5710.81 256.626   3
  -5   2   4 13391.4 464.536   2
   5  -2  -4 13077.8 473.474   2
  -5  -2   4 13277.4 467.871   3
   5   2  -4 12569.7 472.166   3
  -5   2   3 9.69586 46.9699   2
   5  -2  -3 75.6599 79.8750   2
   5   2  -3-9.12217 67.7955   3
  -5  -2   3 58.3944 70.9257   3
   5  -2  -2 3794.29 202.365   2
  -5   2   2 3879.69 190.544   2
  -5  -2   2 3819.90 222.893   3
   5   2  -2 3827.41 220.335   3
  -5   2   1 3989.48 183.479   2
   5  -2  -1 3656.57 189.038   2
   5   2  -1 3844.15 227.830   3
  -5   2   1 3678.61 185.871   1
   5  -2   0 24196.3 724.338   2
  -5   2   0 24978.6 718.983   2
   5   2   0 25693.2 812.194   3
  -5   2   0 24167.0 739.050   1
   5  -2   1 11836.0 380.908   2
  -5   2  -1 10706.5 367.050   2
  -5   2  -1 11377.8 407.732   1
   5   2   1 12540.4 474.588   3
   5  -2   2 35570.3 976.960   2
  -5   2  -2 36664.3 1035.32   1
   5   2   2 36951.9 1111.16   3
  -5   2  -2 34172.4 968.516   2
   5  -2   3 135.177 47.0774   2
  -5   2  -3 217.692 63.2969   1
   5   2   3 22.0683 81.9263   3
   5  -2   4 21737.7 617.344   2
  -5   2  -4 23318.0 714.760   1
  -5  -2  -4 22347.5 760.377   3
   5   2   4 23547.6 788.332   3
   5  -2   4 20769.9 630.037   3
   5  -2   5 35.0862 34.6315   2
   5  -2   5-71.6759 109.211   1
  -5  -2  -5-86.5602 128.075   3
   5   2   5 34.5937 81.4512   3
   5  -2   5 38.9698 30.8644   3
   5  -2   6 15075.8 417.119   2
   5  -2   6 14323.4 435.042   3
  -5  -2  -6 14489.5 586.427   3
   5   2   6 15013.4 607.899   3
   5  -2   6 14626.5 571.759   1
   5  -2   7 327.500 33.2265   2
   5  -2   7 134.876 124.411   1
  -5  -2  -7 172.244 131.831   3
   5  -2   7 291.033 40.8291   3
   5  -2   8 8643.00 418.836   1
  -5  -2  -8 7836.23 414.392   3
   5  -2   9 1406.09 179.145   1
  -5  -2  -9 1164.67 179.811   3
   5  -2  10 9356.81 460.784   1
  -5  -2 -10 8438.90 444.899   3
   5  -2  11 193.146 132.059   1
  -5  -2 -11-97.0828 123.185   3
   5  -2  12 4010.17 310.151   1
  -5  -2 -12 3189.22 276.878   3
   5  -2  13 363.019 137.513   1
  -5  -2 -13 263.640 120.024   3
   5  -2  14 30.0710 115.750   1
  -5  -2 -14-188.612 128.588   3
   5  -2  15 980.367 187.844   1
  -5  -2 -15 742.375 156.640   3
   5  -2  16 548.350 153.242   1
  -5  -2 -16 95.5996 97.6054   3
   5  -2  17 697.157 165.629   1
  -5  -2 -17 534.003 142.407   3
   5  -2  18 1599.46 231.450   1
  -5  -2 -18 1602.85 210.043   3
   5  -3 -24 65.3237 136.843   3
   5  -3 -23-116.246 149.854   3
   5  -3 -22 242.950 165.092   3
   5  -3 -21 145.757 157.145   3
   5  -3 -20-45.4786 143.530   3
   5  -3 -19 1207.18 222.738   3
   5  -3 -18 1926.89 265.535   3
   5  -3 -17 2819.30 310.990   3
   5  -3 -16 223.511 175.671   3
   5   3 -16-5.31240 39.3490   2
   5   3 -15 2903.98 145.319   2
   5  -3 -15 2793.51 290.090   3
   5   3 -14 2793.24 147.139   2
   5  -3 -14 2782.99 293.210   3
   5   3 -14 3016.37 164.268   3
   5   3 -13 1284.95 102.092   2
   5   3 -13 1456.41 119.693   3
   5  -3 -13 1218.04 225.397   3
   5   3 -12 130.588 53.9524   2
   5  -3 -12 429.524 205.843   2
   5  -3 -12 245.662 187.121   3
   5   3 -12 201.059 73.8537   3
   5   3 -11 17733.0 560.234   2
   5  -3 -11 17147.8 723.398   2
   5   3 -11 16768.2 591.888   3
  -5  -3  11 19440.9 594.404   3
   5  -3 -10 3950.41 312.705   2
   5   3 -10 3943.84 223.117   3
   5   3 -10 3937.57 195.881   2
  -5  -3  10 4430.45 215.941   3
   5  -3  -9 20140.9 774.436   2
   5   3  -9 19533.1 676.033   3
  -5  -3   9 21711.1 665.181   3
   5  -3  -8 3674.88 292.837   2
   5   3  -8 3713.14 223.601   3
  -5  -3   8 3838.20 209.968   3
   5   3  -7 918.374 128.393   3
   5  -3  -7 1230.30 197.118   2
  -5   3   6 2876.76 208.590   2
   5   3  -6 2799.79 204.695   3
   5  -3  -6 3053.21 248.568   2
  -5   3   5 26.5453 62.5353   2
   5   3  -5 92.6761 79.6921   3
   5  -3  -5 65.4648 123.384   2
  -5   3   4 1284.34 135.694   2
   5   3  -4 1260.49 150.261   3
  -5   3   3 225.312 73.9423   2
   5   3  -3 110.580 77.1129   3
  -5   3   2 556.818 91.8400   2
   5   3  -2 431.127 116.132   3
  -5   3   1-42.6394 55.7363   2
   5  -3  -1-77.7048 90.6721   2
   5   3  -1 71.4165 97.6316   3
  -5  -3   1-185.986 125.104   3
  -5   3   0 232.103 62.6442   2
   5  -3   0 169.662 97.1553   2
   5   3   0 199.235 86.2501   3
  -5  -3   0-48.1859 126.744   3
  -5   3  -1 6168.48 260.905   2
   5   3   1 6484.63 358.233   3
  -5  -3  -1 5644.13 339.507   3
  -5   3  -1 6261.22 307.847   1
   5  -3   1 6566.91 285.808   2
  -5   3  -2 333.448 61.0266   2
  -5  -3  -2 226.945 117.443   3
  -5   3  -2 305.750 77.5095   1
   5  -3   2 483.530 91.9702   2
  -5   3  -3 17779.5 556.244   2
  -5   3  -3 19981.5 672.991   1
   5  -3   3 19031.4 585.300   2
  -5  -3  -3 18257.9 711.051   3
  -5  -3  -4 1558.39 200.370   3
  -5   3  -4 1750.87 98.4425   2
  -5  -3  -5 22886.1 850.659   3
   5  -3   5 23403.5 706.878   3
  -5  -3  -6 37.6894 148.104   3
   5  -3   6 46.4193 61.9327   3
   5  -3   6-3.67366 29.1084   3
  -5  -3  -7 18193.2 765.888   3
   5  -3   7 20039.9 563.202   3
   5  -3   7 20376.9 558.375   3
  -5  -3  -8 215.122 138.399   3
  -5  -3  -9 7961.24 448.928   3
  -5  -3 -10-83.7139 133.799   3
  -5  -3 -11 2542.82 269.821   3
  -5  -3 -12 148.803 123.403   3
  -5  -3 -13 1157.18 204.989   3
  -5  -3 -14-152.808 141.387   3
  -5  -3 -15-99.1071 136.955   3
  -5  -3 -16-279.478 152.463   3
  -5  -3 -17-13.8574 122.309   3
  -5  -3 -18-1.51357 113.218   3
  -5  -3 -19-112.457 128.688   3
   5  -4 -21 476.897 193.670   3
   5  -4 -20 66.0671 156.141   3
   5  -4 -19 785.712 211.275   3
   5  -4 -18 211.130 163.566   3
   5  -4 -17 156.448 162.613   3
   5  -4 -16 422.270 192.635   3
   5  -4 -15-21.7933 152.935   3
   5  -4 -14 3578.70 338.586   3
   5   4 -13 20.4207 34.7750   2
   5  -4 -13 78.3672 164.738   3
   5  -4 -12 2271.95 283.958   3
   5   4 -12 2043.07 127.536   2
  -5  -4  12 2361.00 157.365   3
   5   4 -11 60.7266 45.5871   2
   5  -4 -11-131.388 162.141   3
   5   4 -11 17.9344 59.2561   3
   5  -4 -10 7961.40 477.572   3
   5   4 -10 7936.94 375.602   3
   5  -4  -9 5253.70 380.407   3
   5   4  -9 5186.84 298.753   3
   5  -4  -8 2409.08 287.391   3
   5   4  -8 2338.46 204.122   3
  -5  -4   7 3957.95 254.526   3
   5  -4  -7 3831.42 320.023   3
   5   4  -7 3831.34 266.301   3
   5  -4  -6 526.287 198.488   3
   5   4  -6 611.893 130.922   3
  -5  -4   6 746.861 130.282   3
  -5  -4   5 10452.1 464.819   3
   5  -4  -5 10173.3 513.998   3
   5   4  -5 10110.4 481.985   3
   5  -4  -4 112.278 167.554   3
  -5  -4   4 144.385 122.617   3
  -5  -4   3 10065.0 478.556   3
   5  -4  -3 10642.2 504.327   3
  -5   4   2 2771.99 206.109   2
   5  -4  -2 3011.81 262.771   3
  -5  -4   2 2245.72 222.111   3
  -5   4   1 4081.79 248.283   2
   5  -4  -1 4851.00 313.376   3
  -5  -4   1 4015.28 293.867   3
  -5   4   0 3455.07 218.852   2
   5  -4   0 3543.10 262.484   3
  -5  -4   0 3471.37 275.603   3
  -5   4  -1 2311.96 166.886   2
  -5  -4  -1 2315.11 246.608   3
  -5   4  -2 6607.52 292.254   2
  -5  -4  -2 6506.10 399.286   3
  -5   4  -3 2330.17 149.362   2
  -5  -4  -3 2326.47 249.287   3
  -5   4  -4 8743.35 322.994   2
  -5  -4  -4 8445.79 478.023   3
   5  -4   4 9652.60 398.162   3
  -5   4  -5 354.619 47.2029   2
  -5  -4  -5 507.426 162.621   3
   5  -4   5 395.454 93.4552   3
  -5  -4  -6 9282.23 522.410   3
   5  -4   6 10586.6 387.872   3
   5  -4   7 186.394 49.8367   3
  -5  -4  -7 37.7382 133.568   3
  -5  -4  -8 4959.88 376.235   3
  -5  -4  -9 1319.84 220.819   3
  -5  -4 -10 2724.67 294.586   3
  -5  -4 -11 3444.71 329.646   3
  -5  -4 -12 693.417 186.696   3
  -5  -4 -13 2503.46 293.214   3
  -5  -4 -14 7.04850 119.753   3
  -5  -4 -15 1454.63 233.115   3
  -5  -4 -16 57.8453 115.164   3
  -5  -4 -17 54.7358 108.456   3
   5  -5 -17 414.052 200.398   3
   5  -5 -16 293.989 195.073   3
   5  -5 -15 196.966 186.551   3
   5  -5 -14 98.6430 173.247   3
   5  -5 -13 613.164 225.565   3
   5  -5 -12 1201.12 228.662   3
   5  -5 -11 363.402 196.928   3
  -5  -5  11 580.380 93.3625   3
   5  -5 -10 1007.20 227.663   3
  -5  -5  10 1172.19 134.799   3
   5  -5  -9 194.829 181.195   3
  -5  -5   9 136.690 76.3646   3
   5  -5  -8 2475.78 292.037   3
  -5  -5   8 3151.34 238.647   3
   5  -5  -7 81.5301 168.849   3
  -5  -5   7-69.7423 84.0473   3
  -5  -5   6 2642.07 234.469   3
   5  -5  -6 2742.06 301.843   3
   5  -5  -5 303.265 173.710   3
  -5  -5   5 42.3791 93.1778   3
  -5  -5   4 6594.26 395.415   3
   5  -5  -4 6664.36 432.074   3
   5  -5  -3 225.519 156.265   3
  -5  -5   3 361.419 133.826   3
  -5  -5   2 11933.5 577.988   3
   5  -5  -2 12161.0 593.794   3
   5  -5  -1 189.944 141.407   3
  -5  -5   1-200.055 145.427   3
   5  -5   0 10287.0 504.835   3
  -5  -5   0 9152.57 515.018   3
   5  -5   1-66.1694 115.965   3
  -5  -5  -1-108.136 125.672   3
  -5  -5  -2 3418.81 318.259   3
   5  -5   2 3876.18 283.187   3
   5  -5   3-20.0045 91.2177   3
  -5  -5  -3-84.7961 136.911   3
   5  -5   4-127.394 94.1432   3
  -5  -5  -4-169.401 160.017   3
  -5  -5  -5-85.0749 135.483   3
  -5  -5  -6 77.2814 146.125   3
  -5  -5  -7-72.9332 148.462   3
  -5  -5  -8-163.674 159.516   3
  -5  -5  -9 8.82644 139.900   3
  -5  -5 -10-115.968 133.024   3
  -5  -5 -11 395.289 170.296   3
  -5  -5 -12 1943.45 273.465   3
  -5  -5 -13 90.3223 147.887   3
   5  -6 -13-150.881 181.194   3
   5  -6 -12 1873.42 287.040   3
   5  -6 -11 61.5975 172.537   3
   5  -6 -10 710.888 194.420   3
   5  -6  -9 431.762 179.727   3
   5  -6  -8 862.503 225.196   3
  -5  -6   8 772.740 136.519   3
   5  -6  -7 2722.81 319.886   3
  -5  -6   7 2768.30 252.964   3
   5  -6  -6 40.8472 135.393   3
  -5  -6   6 0.84171 101.533   3
  -5  -6   5 6270.15 405.306   3
   5  -6  -5 5790.68 444.465   3
   5  -6  -4-103.708 146.080   3
  -5  -6   4 171.715 114.691   3
  -5  -6   3 4680.41 365.956   3
   5  -6  -3 5042.08 394.975   3
   5  -6  -2 53.0357 136.896   3
  -5  -6   2 263.284 138.565   3
  -5  -6   1 3348.80 316.565   3
   5  -6  -1 3598.48 322.482   3
   5  -6   0 216.435 117.318   3
  -5  -6   0 245.861 134.680   3
  -5  -6  -1 6464.52 454.608   3
   5  -6   1 6088.91 402.313   3
   5  -6   2 1450.23 194.637   3
  -5  -6  -2 1009.37 204.251   3
   5  -6   3 1133.73 169.419   3
  -5  -6  -3 744.243 196.430   3
  -5  -6  -4 619.300 168.300   3
  -5  -6  -5 21.8341 148.492   3
  -5  -6  -6 798.499 199.842   3
  -5  -6  -7-72.1170 124.221   3
  -5  -6  -8 115.212 131.174   3
   5  -7  -7 1475.82 271.818   3
   5  -7  -6 1135.55 241.016   3
   5  -7  -5 1309.45 253.840   3
  -5  -7   5 1190.33 195.351   3
   5  -7  -4 1489.53 246.104   3
  -5  -7   4 1428.43 216.052   3
   5  -7  -3 421.236 157.593   3
  -5  -7   3 301.059 124.396   3
   5  -7  -2 170.236 133.745   3
  -5  -7   2 78.1603 99.6887   3
   5  -7  -1 232.567 124.516   3
  -5  -7   1 218.887 140.431   3
  -5  -7   0 273.299 144.712   3
  -5  -7  -1 867.374 207.300   3
  -5  -7  -2 690.378 200.818   3
  -6   0  26 974.855 205.885   1
  -6   0  25-103.108 110.416   1
  -6   0  24 2458.70 263.437   1
  -6   0  23-104.614 108.307   1
   6   0 -22 963.384 155.094   3
  -6   0  22 850.861 152.311   1
   6   0 -21 84.5348 94.6647   3
  -6   0  21-60.8782 94.3802   1
   6   0 -20 1625.30 186.543   3
   6   0 -20 1858.56 211.057   2
  -6   0  20 1898.95 205.226   1
  -6   0  19 34.5489 90.7972   1
   6   0 -19 8.28044 101.714   2
  -6   0  18 3193.12 239.199   1
   6   0 -18 2720.88 235.500   2
   6   0 -17 122.133 113.418   2
  -6   0  17-91.5027 86.5564   1
  -6   0  16 6376.85 322.721   1
   6   0 -16 5538.16 321.766   2
  -6   0  16 5681.04 304.689   2
   6   0 -15-61.8909 121.458   2
  -6   0  15 76.6623 68.7399   2
   6   0 -14 24879.7 817.626   2
  -6   0  14 24872.6 813.443   2
  -6   0  13 81.8045 72.9170   1
   6   0 -13 138.576 110.409   2
  -6   0  13 3.77884 50.6678   2
  -6   0  12 13409.0 445.509   1
   6   0 -12 11877.4 471.405   2
  -6   0  12 12640.5 469.113   2
  -6   0  11-53.8738 56.1551   1
   6   0 -11 98.6331 89.6439   2
  -6   0  11 8.48387 45.7091   2
  -6   0  10 3923.74 178.220   1
  -6   0  10 3803.34 206.341   2
   6   0 -10 3791.20 216.919   2
  -6   0   9-12.0747 46.1965   1
  -6   0   9-25.6708 51.0297   2
   6   0  -9-37.6385 82.6381   2
  -6   0   8 538.356 74.5696   2
   6   0  -8 794.666 105.779   2
  -6   0   7-70.8807 53.2244   2
   6   0  -7 99.6394 78.8475   2
   6   0  -6 32213.0 854.356   1
   6   0  -6 33818.9 949.000   2
  -6   0   6 34076.2 943.362   2
  -6   0   5 16.8015 42.9953   2
   6   0  -5-52.2086 48.7183   3
   6   0  -4 24853.2 740.444   3
   6   0  -3 5.22805 39.8731   3
   6   0  -2 8260.88 308.637   3
  -6   0   1 70.9800 57.8876   3
   6   0  -1 73.5601 50.9051   3
  -6   0   0 61088.7 1620.41   3
   6   0   0 58756.7 1629.15   3
  -6   0  -1 28.5605 49.4480   3
   6   0   1 16.5500 47.1556   3
   6   0   2 51189.5 1446.99   3
  -6   0  -2 53437.1 1433.53   3
   6   0   3-50.4779 48.5094   3
  -6   0  -3-36.7830 51.7995   3
   6   0   4 55034.2 1598.51   3
  -6   0  -4 60476.5 1587.30   3
   6   0   5-6.91207 56.1933   3
  -6   0  -5-101.175 75.1631   3
   6   0   6 32326.8 1007.71   3
  -6   0  -6 35364.1 998.028   3
   6   0   7-107.749 70.6688   3
  -6   0  -7-72.6729 74.5473   3
   6   0   8-120.445 86.7093   3
  -6   0  -8-101.876 80.9156   3
   6   0   9 6.61715 77.5088   3
  -6   0  -9-44.5455 73.5081   3
   6   0  10 5830.43 311.609   3
  -6   0 -10 5765.93 281.693   3
   6   0  11 60.2382 77.5061   3
  -6   0 -11-12.6676 61.7648   3
   6   0  12 23294.4 848.635   2
  -6   0 -12 26412.3 815.967   3
   6   0  13 0.39195 64.6886   2
  -6   0 -13-43.4262 61.2774   3
   6   0  14 1906.26 210.900   1
  -6   0 -14 1934.03 159.286   3
   6   0  15 5.56795 80.6618   1
  -6   0 -15-19.1028 54.7201   3
   6   0  16 3554.81 289.352   1
   6   0  17 4.14912 90.2511   1
   6   0  18 2342.95 252.466   1
   6   0  19 10.2712 103.151   1
  -6   1  26 403.275 131.667   1
  -6   1  25 215.315 117.999   1
  -6   1  24 290.619 118.348   1
  -6   1  23 493.611 126.051   1
   6  -1 -23 411.796 131.727   3
  -6   1  22 292.681 105.887   1
   6  -1 -22 248.593 132.965   3
  -6   1  21 2156.72 215.564   1
   6  -1 -21 1808.13 227.072   3
  -6   1  20 227.938 98.2893   1
   6   1 -20 186.353 100.477   2
   6  -1 -20 138.925 124.645   3
   6   1 -19 1224.36 152.987   2
   6  -1 -19 1299.72 203.006   2
  -6   1  19 1330.92 157.536   1
   6   1 -18 754.111 121.802   2
   6  -1 -18 927.625 177.088   2
  -6   1  18 1071.58 136.965   1
   6   1 -18 851.267 101.500   3
  -6  -1  18 899.533 107.989   2
  -6   1  17 3801.70 237.908   1
   6  -1 -17 3354.00 272.159   2
   6   1 -17 3131.01 219.946   2
  -6  -1  17 3053.10 197.804   2
   6   1 -17 3035.86 193.103   3
   6  -1 -16 1843.84 219.904   2
  -6   1  16 2112.08 170.627   1
   6   1 -16 1610.93 164.990   2
   6   1 -16 1714.95 138.553   3
  -6  -1  16 1387.57 128.173   2
   6  -1 -15 3931.79 292.532   2
   6   1 -15 4110.45 242.734   2
   6   1 -15 3885.65 215.934   3
  -6  -1  15 3905.71 215.442   2
   6  -1 -14 1396.63 192.567   2
   6   1 -14 1774.70 159.088   2
   6   1 -14 1623.20 131.628   3
  -6  -1  14 1723.24 133.190   2
   6  -1 -13 163.387 124.755   2
   6   1 -13 440.969 99.6169   2
  -6   1  13 504.979 103.157   2
  -6  -1  13 275.077 67.2274   2
   6   1 -13 294.586 66.4122   3
   6  -1 -12 2573.86 218.126   2
   6   1 -12 2524.61 172.301   2
  -6   1  12 3010.07 203.663   2
  -6  -1  12 2434.79 157.045   2
   6   1 -12 2737.74 164.643   3
   6  -1 -11 328.519 117.240   2
   6   1 -11 401.836 66.1872   1
  -6  -1  11 367.947 65.8569   2
  -6   1  11 525.081 96.3975   2
   6   1 -11 211.094 74.9577   2
   6   1 -11 267.849 55.5378   3
   6   1 -10 3153.00 172.121   1
   6   1 -10 3478.66 187.455   2
   6  -1 -10 3513.24 227.753   2
  -6   1  10 3386.69 208.206   2
   6   1 -10 3001.13 174.227   3
   6   1  -9 4878.58 219.015   1
  -6   1   9 5534.14 262.087   2
   6   1  -9 5073.39 230.287   2
   6  -1  -9 4954.35 267.845   2
   6   1  -9 4752.91 225.428   3
   6   1  -8 9119.61 335.484   1
   6   1  -8 10004.3 354.825   2
  -6   1   8 10166.7 383.484   2
   6   1  -8 9248.49 350.121   3
   6   1  -7 141.935 60.3462   2
  -6   1   7 85.1062 56.1840   2
   6   1  -7 138.118 49.8425   3
  -6   1   6 6314.66 268.368   2
   6   1  -6 6082.19 254.563   2
   6   1  -6 5795.34 257.266   3
  -6  -1   6 6161.31 257.296   3
  -6   1   5 18517.4 584.923   2
   6   1  -5 18062.2 587.278   3
  -6  -1   5 18332.9 579.286   3
  -6   1   4 4636.30 146.699   1
  -6   1   4 4839.55 218.354   2
  -6  -1   4 4729.14 222.249   3
   6   1  -4 4967.56 228.722   3
   6  -1  -3 19874.7 591.320   2
  -6   1   3 19808.5 587.914   2
  -6   1   3 18139.8 514.489   1
   6   1  -3 19599.0 615.182   3
   6  -1  -2 2845.47 157.851   2
   6   1  -2 2735.45 168.348   3
  -6   1   2 2646.68 145.293   2
   6  -1  -1 31131.1 900.504   2
   6  -1  -1 31646.1 875.767   1
   6   1  -1 32861.3 954.311   3
  -6   1   1 31945.5 898.914   2
   6  -1   0 214.940 58.2572   1
   6  -1   0 133.838 54.2552   2
   6   1   0 138.340 61.8061   3
   6  -1   0 106.818 39.4231   3
   6  -1   1 42743.2 1195.75   1
  -6  -1  -1 44634.6 1249.98   3
   6   1   1 45587.7 1268.49   3
   6  -1   1 42010.4 1194.54   3
   6  -1   1 43238.7 1182.23   2
   6  -1   2 2554.68 158.400   1
  -6  -1  -2 2629.01 178.988   3
   6   1   2 2559.97 180.284   3
   6  -1   2 2535.62 139.733   3
   6  -1   2 2673.17 137.932   2
   6  -1   3 19481.6 611.382   1
   6   1   3 19871.5 656.929   3
  -6  -1  -3 19499.9 637.940   3
   6  -1   3 18932.0 564.611   2
   6  -1   3 17961.9 578.051   3
   6  -1   4 168.591 87.3571   1
   6   1   4 178.869 78.7093   3
  -6  -1  -4 286.779 96.9923   3
   6  -1   4 102.243 42.9090   3
   6  -1   5 1769.82 155.889   1
   6  -1   5 1671.35 117.738   3
  -6  -1  -5 1727.71 162.578   3
   6   1   5 1902.25 171.830   3
   6  -1   6 6346.13 304.526   1
   6  -1   6 5597.28 247.874   3
  -6  -1  -6 6171.81 305.229   3
   6   1   6 5999.23 320.497   3
  -6   1  -6 6119.76 238.362   3
   6  -1   7 4023.18 251.024   1
   6  -1   7 3443.69 185.344   3
  -6  -1  -7 4097.66 247.949   3
   6   1   7 3677.31 253.497   3
  -6   1  -7 3984.14 177.581   3
   6  -1   8 585.696 138.589   1
   6  -1   8 320.779 72.8866   3
   6   1   8 418.489 110.520   3
  -6   1  -8 426.184 60.1879   3
  -6  -1  -8 693.142 132.734   3
   6  -1   9 1090.47 160.633   1
   6   1   9 953.086 151.634   3
   6  -1   9 901.399 105.811   3
  -6   1  -9 878.770 81.7878   3
  -6  -1  -9 1369.58 161.792   3
   6  -1  10 674.328 147.526   1
   6  -1  10 661.501 88.8188   3
   6   1  10 527.970 127.254   3
  -6   1 -10 655.780 68.8116   3
  -6  -1 -10 613.408 126.483   3
   6  -1  11 192.968 121.429   1
   6  -1  11 154.640 62.4067   2
  -6   1 -11 95.3830 36.5997   3
  -6  -1 -11 323.912 114.731   3
   6  -1  12 864.453 150.562   1
   6  -1  12 931.764 101.902   2
  -6   1 -12 1037.05 84.8554   3
  -6  -1 -12 863.791 134.350   3
   6  -1  13 307.041 117.700   1
  -6  -1 -13 481.769 115.380   3
  -6   1 -13 401.963 52.4359   3
   6  -1  14 475.687 134.615   1
  -6  -1 -14 775.720 128.204   3
   6  -1  15 3333.13 290.867   1
  -6  -1 -15 3455.83 258.641   3
   6  -1  16 2683.80 266.549   1
  -6  -1 -16 3009.59 243.666   3
   6  -1  17 3971.24 328.231   1
  -6  -1 -17 3529.38 268.047   3
   6  -1  18 144.856 112.290   1
   6   1  19 2065.63 235.694   1
  -6   2  24 166.403 98.8884   1
   6  -2 -24-10.0764 113.695   3
  -6   2  23 279.594 108.803   1
   6  -2 -23 316.436 151.157   3
  -6   2  22 709.293 137.379   1
   6  -2 -22 497.211 166.773   3
   6  -2 -21 229.107 144.798   3
   6  -2 -20 1708.27 240.588   3
   6   2 -19 678.430 99.4836   2
   6  -2 -19 659.013 176.327   3
   6   2 -18 37.2056 62.9569   2
   6  -2 -18-45.4522 143.068   3
   6   2 -17 48.4160 62.5551   2
   6  -2 -17 172.482 155.165   2
   6  -2 -16 252.143 156.128   2
   6   2 -16 129.176 68.2973   2
   6   2 -16 106.355 44.9772   3
   6   2 -15 8268.54 331.345   2
   6  -2 -15 8031.71 449.569   2
   6   2 -15 7692.82 326.431   3
   6   2 -14 600.092 89.0152   2
   6   2 -14 468.422 77.5395   3
   6   2 -13 3477.61 192.739   2
   6  -2 -13 3578.82 286.126   2
   6   2 -13 3430.43 198.152   3
   6  -2 -12 300.809 152.151   2
   6   2 -12 511.954 91.5205   1
   6   2 -12 408.572 83.1578   2
   6   2 -12 515.932 84.7914   3
   6  -2 -11 18690.7 704.494   2
   6   2 -11 19150.8 599.365   2
   6   2 -11 18094.5 615.858   3
   6   2 -11 19159.5 651.038   1
  -6   2  10 1983.40 176.510   2
   6   2 -10 2088.16 144.552   2
   6  -2 -10 2233.39 218.118   2
   6   2 -10 2532.20 173.855   1
   6   2 -10 2116.36 151.997   3
  -6   2   9 28855.2 900.303   2
   6   2  -9 25391.6 827.045   3
  -6  -2   9 28265.6 824.909   3
   6   2  -9 26802.9 809.134   2
  -6   2   8 5317.79 280.227   2
   6   2  -8 4961.77 246.177   3
  -6  -2   8 5066.31 238.834   3
   6   2  -8 4849.77 227.235   2
  -6   2   7 35954.5 1058.62   2
   6   2  -7 32999.3 1023.02   3
  -6  -2   7 34865.4 1008.16   3
  -6   2   6 2597.11 177.649   2
   6   2  -6 2550.92 175.271   3
  -6  -2   6 2914.28 175.028   3
  -6   2   5 37213.9 1086.26   2
   6   2  -5 36286.5 1091.22   3
  -6  -2   5 36582.1 1075.66   3
  -6   2   4 14466.6 492.638   2
   6  -2  -4 13473.0 495.263   2
   6   2  -4 13957.3 515.406   3
  -6  -2   4 14033.8 503.350   3
  -6   2   3 272.678 63.8590   2
   6   2  -3 283.859 78.8747   3
   6  -2  -3 224.845 89.8480   2
  -6   2   2 27265.8 795.542   2
   6  -2  -2 26661.0 798.126   2
   6   2  -2 27818.8 856.910   3
  -6   2   2 24773.6 766.893   1
   6  -2  -1 1341.78 119.399   2
  -6   2   1 1126.24 98.0392   2
   6   2  -1 1363.74 143.490   3
  -6   2   1 1037.60 93.6881   1
   6  -2   0 7123.61 274.796   2
  -6   2   0 6669.20 264.051   2
  -6   2   0 6648.06 275.135   1
   6   2   0 7181.40 343.729   3
   6  -2   1 12270.3 407.772   2
  -6   2  -1 12309.5 430.451   1
   6   2   1 12722.0 503.772   3
  -6   2  -1 11859.0 397.934   2
   6  -2   2 3160.33 161.566   2
  -6   2  -2 3414.07 187.501   1
   6   2   2 4016.52 252.547   3
   6  -2   3 10529.1 352.812   2
  -6   2  -3 11329.9 411.813   1
  -6  -2  -3 10187.8 446.895   3
   6   2   3 11220.2 475.791   3
   6  -2   3 9996.93 361.825   3
   6  -2   4 1633.99 100.787   2
   6  -2   4 1589.80 165.215   1
   6   2   4 1798.97 187.678   3
  -6  -2  -4 1301.00 172.362   3
   6  -2   4 1590.13 105.641   3
   6  -2   5 16402.0 475.326   2
   6  -2   5 16972.2 607.026   1
  -6  -2  -5 15313.9 608.379   3
   6   2   5 16613.6 651.722   3
   6  -2   5 15177.4 492.466   3
   6  -2   6 1080.68 74.5340   2
   6  -2   6 1134.87 159.776   1
   6  -2   6 1016.82 85.0556   3
  -6  -2  -6 814.214 151.454   3
   6  -2   7 14589.3 412.953   2
   6  -2   7 14030.8 574.923   1
  -6  -2  -7 13030.8 570.641   3
   6  -2   7 13794.8 430.940   3
   6  -2   8 1448.43 75.0189   2
   6  -2   8 1079.61 179.042   1
   6  -2   8 1638.87 91.0155   3
  -6  -2  -8 1151.01 166.550   3
   6  -2   9 16997.1 461.911   2
   6  -2   9 17085.7 470.031   2
   6  -2   9 16253.4 671.389   1
  -6  -2  -9 15412.9 661.543   3
   6  -2  10-8.82173 122.665   1
  -6  -2 -10-148.645 142.350   3
   6  -2  11 10046.8 499.032   1
  -6  -2 -11 9115.63 474.875   3
   6  -2  12 63.6325 113.635   1
  -6  -2 -12-135.319 126.141   3
   6  -2  13 8580.18 483.118   1
  -6  -2 -13 7880.91 450.473   3
   6  -2  14 1498.35 210.390   1
  -6  -2 -14 1064.12 171.476   3
   6  -2  15 1251.03 200.021   1
  -6  -2 -15 1174.63 185.114   3
   6  -2  16 731.305 178.349   1
  -6  -2 -16 837.045 163.744   3
   6  -2  17-49.7254 99.5487   1
  -6  -2 -17 19.4343 86.6153   3
   6  -2  18 480.875 165.863   1
  -6  -2 -18 317.742 113.291   3
   6  -3 -24 447.542 176.106   3
   6  -3 -23 39.3323 128.144   3
   6  -3 -22-8.94982 135.571   3
   6  -3 -21 163.852 152.563   3
   6  -3 -20 381.425 170.481   3
   6  -3 -19 12.5686 147.655   3
   6  -3 -18 509.673 198.799   3
   6  -3 -17 3530.10 334.255   3
   6   3 -16 1528.40 116.296   2
   6  -3 -16 1258.91 213.096   3
   6   3 -15 1874.69 129.829   2
   6  -3 -15 1624.63 240.419   3
   6   3 -14 6757.29 273.228   2
   6   3 -14 6185.75 286.208   3
   6  -3 -14 6301.50 417.271   2
   6   3 -13 9750.89 354.775   2
   6   3 -13 9050.51 376.406   3
   6  -3 -13 10021.2 517.041   2
   6   3 -12 15766.5 514.367   2
   6  -3 -12 15707.1 676.876   2
   6   3 -12 14784.0 547.432   3
   6  -3 -11 2251.46 261.343   2
   6   3 -11 1654.32 151.953   3
  -6  -3  11 2100.94 151.653   3
   6   3 -11 1938.02 138.053   2
   6  -3 -10 13242.6 589.970   2
   6   3 -10 12670.3 498.986   3
   6   3 -10 13953.4 471.127   2
   6   3  -9 615.161 106.171   3
   6  -3  -9 597.495 181.860   2
   6   3  -8 16806.3 606.949   3
   6  -3  -8 16727.7 666.211   2
   6   3  -7 40.1551 81.0367   3
   6  -3  -7-99.6793 149.833   2
   6  -3  -6 8461.79 412.227   2
  -6   3   6 8574.11 390.704   2
   6   3  -6 8298.83 388.375   3
   6  -3  -5 4515.14 291.862   2
  -6   3   5 4800.75 269.934   2
   6   3  -5 4770.35 282.141   3
  -6   3   4 6499.81 315.200   2
   6   3  -4 6548.40 343.724   3
  -6   3   3 5.80973 58.1145   2
  -6  -3   3 37.6323 91.6122   3
  -6   3   2 1610.56 139.765   2
  -6  -3   2 1704.00 183.586   3
   6   3  -2 2101.31 191.870   3
  -6   3   1 1848.98 143.891   2
  -6   3   1 1930.93 152.711   1
   6   3  -1 1694.33 184.008   3
  -6  -3   1 1917.28 196.458   3
   6  -3   0 185.566 92.2863   2
  -6   3   0 141.434 68.3747   1
  -6   3   0 191.382 59.8408   2
  -6  -3   0-7.37853 113.755   3
   6  -3   1 5460.70 265.616   2
  -6   3  -1 5807.57 251.413   2
  -6  -3  -1 5455.38 335.022   3
  -6   3  -1 5765.78 291.496   1
  -6   3  -2 2266.29 140.216   2
   6  -3   2 2791.54 170.903   2
  -6   3  -2 2575.59 192.089   1
  -6  -3  -2 2350.59 223.395   3
   6  -3   3 1224.27 112.190   2
  -6   3  -3 1179.80 91.2491   2
  -6  -3  -3 849.217 157.622   3
   6  -3   4 6879.21 269.422   2
  -6  -3  -4 6610.95 388.110   3
   6  -3   5 1148.03 94.0343   2
   6  -3   5 1168.83 95.4135   3
  -6  -3  -5 734.078 165.777   3
  -6  -3  -6 15254.3 670.134   3
   6  -3   6 16578.0 502.620   3
   6  -3   7 162.258 50.2129   3
  -6  -3  -7-6.52796 149.050   3
   6  -3   7 127.968 31.2637   3
  -6  -3  -8 10757.4 541.948   3
  -6  -3  -9-46.8508 138.209   3
  -6  -3 -10 5729.11 383.398   3
  -6  -3 -11 162.226 115.133   3
  -6  -3 -12 3224.69 298.287   3
  -6  -3 -13 78.3024 123.721   3
  -6  -3 -14 725.613 155.795   3
  -6  -3 -15 5.19679 107.489   3
  -6  -3 -16 980.195 187.650   3
  -6  -3 -17 4.12252 108.850   3
  -6  -3 -18 194.814 124.287   3
  -6  -3 -19 153.653 117.008   3
   6  -4 -21-127.637 157.674   3
   6  -4 -20-240.225 177.925   3
   6  -4 -19-263.632 170.418   3
   6  -4 -18 1930.77 289.613   3
   6  -4 -17 213.721 174.061   3
   6  -4 -16 1510.94 258.840   3
   6  -4 -15 182.574 159.667   3
   6   4 -14 1354.60 104.316   2
   6  -4 -14 1450.10 247.876   3
   6   4 -13 3059.26 168.319   2
   6  -4 -13 3229.67 327.777   3
   6   4 -12 607.134 81.3206   2
   6  -4 -12 749.076 208.845   3
   6   4 -12 784.092 118.665   3
   6  -4 -11 4900.15 386.410   3
   6   4 -11 4854.66 287.412   3
   6   4 -11 5158.24 246.097   2
   6  -4 -10 2246.52 271.310   3
   6   4 -10 2095.66 190.988   3
   6  -4  -9 7413.45 461.027   3
   6   4  -9 7043.64 377.778   3
  -6  -4   9 8196.75 372.114   3
   6  -4  -8 747.680 182.710   2
   6  -4  -8 462.196 175.501   3
   6   4  -8 443.678 115.503   3
  -6  -4   8 483.793 100.613   3
   6  -4  -7 4724.21 348.047   2
   6   4  -7 3980.72 285.228   3
  -6  -4   7 4427.67 280.373   3
   6  -4  -6 4847.36 345.948   2
  -6  -4   6 5041.54 307.401   3
   6  -4  -5 2823.40 260.679   2
  -6  -4   5 2421.80 219.391   3
   6  -4  -4 1728.46 219.334   2
  -6  -4   4 1317.36 176.201   3
  -6  -4   3 4484.96 307.137   3
   6  -4  -3 4555.60 312.138   2
  -6   4   2 6113.83 320.150   2
   6  -4  -2 6403.93 353.516   2
  -6  -4   2 5865.06 364.845   3
  -6   4   1-25.1425 64.6905   2
  -6  -4   1-283.505 127.065   3
  -6   4   0 9013.21 380.125   2
  -6  -4   0 8277.44 456.963   3
  -6   4  -1 36.9150 47.8020   2
   6  -4   1 126.554 117.360   3
  -6   4  -2 4118.54 215.996   2
  -6  -4  -2 3776.79 303.976   3
  -6   4  -3 1678.05 122.333   2
  -6  -4  -3 1358.27 202.979   3
  -6  -4  -4 3484.34 307.592   3
  -6   4  -4 3830.57 179.048   2
   6  -4   5 2644.27 182.300   3
  -6  -4  -5 1879.38 233.170   3
  -6  -4  -6 3437.09 314.450   3
   6  -4   6 4034.15 207.811   3
   6  -4   7 1951.61 119.550   3
  -6  -4  -7 1379.35 222.975   3
  -6  -4  -8 108.611 136.609   3
  -6  -4  -9 4321.31 364.361   3
  -6  -4 -10-55.7656 125.367   3
  -6  -4 -11 2377.71 291.445   3
  -6  -4 -12 463.900 148.182   3
  -6  -4 -13 462.615 151.453   3
  -6  -4 -14 166.872 142.366   3
  -6  -4 -15-89.8952 148.341   3
  -6  -4 -16 2684.91 311.633   3
   6  -5 -17 2525.21 320.721   3
   6  -5 -16 508.428 196.477   3
   6  -5 -15 816.490 223.460   3
   6  -5 -14 223.270 174.606   3
   6  -5 -13 132.368 148.314   3
   6  -5 -12 66.0725 162.675   3
  -6  -5  12 25.7982 45.3759   3
   6  -5 -11 358.737 198.097   3
  -6  -5  11 403.633 85.4864   3
   6  -5 -10 292.270 169.193   3
  -6  -5  10 216.760 74.2124   3
   6  -5  -9 206.533 185.653   3
  -6  -5   9-11.6490 75.7875   3
   6  -5  -8 320.818 175.053   3
  -6  -5   8-49.1647 92.9666   3
   6  -5  -7 733.929 197.337   3
  -6  -5   7 368.915 108.280   3
   6  -5  -6 159.132 168.936   3
  -6  -5   6-17.2783 85.3858   3
   6  -5  -5 1742.66 240.032   3
  -6  -5   5 1852.61 208.717   3
   6  -5  -4 231.032 155.233   3
  -6  -5   4 181.532 109.812   3
  -6  -5   3 10791.6 541.855   3
   6  -5  -3 10715.0 556.256   3
   6  -5  -2 135.956 137.657   3
  -6  -5   2 140.925 115.833   3
  -6  -5   1 13029.4 632.950   3
   6  -5  -1 13732.3 627.460   3
   6  -5   0 741.841 169.145   3
  -6  -5   0 661.147 155.270   3
  -6  -5  -1 5217.01 389.200   3
   6  -5   1 5782.44 360.128   3
   6  -5   2 30.3741 98.8771   3
  -6  -5  -2-154.064 146.629   3
   6  -5   3 7871.79 399.189   3
  -6  -5  -3 7309.35 471.776   3
   6  -5   4 1898.42 180.555   3
  -6  -5  -4 1564.72 244.929   3
  -6  -5  -5 3498.44 329.196   3
  -6  -5  -6-48.2696 131.372   3
  -6  -5  -7 1686.41 246.014   3
  -6  -5  -8-85.8229 149.598   3
  -6  -5  -9 188.355 128.187   3
  -6  -5 -10 1304.56 225.853   3
  -6  -5 -11 1374.44 238.506   3
  -6  -5 -12 890.541 187.576   3
   6  -6 -13-2.81161 139.649   3
   6  -6 -12 636.123 220.208   3
   6  -6 -11 183.017 163.170   3
   6  -6 -10-170.738 175.865   3
   6  -6  -9 539.978 206.514   3
  -6  -6   9 323.982 99.2552   3
   6  -6  -8 706.678 208.586   3
  -6  -6   8 637.352 130.269   3
   6  -6  -7 660.612 202.968   3
  -6  -6   7 658.203 133.931   3
  -6  -6   6 3166.37 283.222   3
   6  -6  -6 2790.12 323.574   3
   6  -6  -5 327.931 166.586   3
  -6  -6   5 250.333 108.243   3
  -6  -6   4 4250.38 345.404   3
   6  -6  -4 4447.75 379.178   3
   6  -6  -3 4.10268 123.751   3
  -6  -6   3 45.2086 110.391   3
  -6  -6   2 5780.59 421.191   3
   6  -6  -2 5441.36 401.364   3
   6  -6  -1 101.583 121.516   3
  -6  -6   1 338.031 135.563   3
  -6  -6   0 5145.29 401.858   3
   6  -6   0 4879.50 367.002   3
   6  -6   1-89.7595 117.260   3
  -6  -6  -1-66.3897 135.981   3
  -6  -6  -2 5214.74 425.170   3
   6  -6   2 6186.47 383.956   3
  -6  -6  -3-145.447 145.943   3
  -6  -6  -4 3326.21 350.612   3
  -6  -6  -5 120.250 121.515   3
  -6  -6  -6 397.110 156.370   3
  -6  -6  -7 768.371 185.692   3
   6  -7  -7 24.9405 156.232   3
   6  -7  -6 1061.39 223.646   3
  -6  -7   6 1168.01 190.410   3
   6  -7  -5-258.004 183.578   3
  -6  -7   5-91.9208 103.188   3
   6  -7  -4-105.487 149.805   3
  -6  -7   4 31.1484 97.6891   3
   6  -7  -3 1025.55 210.597   3
  -6  -7   3 1038.75 195.646   3
   6  -7  -2 202.840 134.921   3
  -6  -7   2 187.136 115.236   3
   6  -7  -1 995.812 200.845   3
  -6  -7   1 873.694 181.182   3
  -6  -7   0 229.594 140.727   3
  -6  -7  -1 653.395 179.298   3
  -7   0  26-18.7020 97.6824   1
  -7   0  25-116.573 108.598   1
  -7   0  24-37.4804 96.6828   1
  -7   0  23 68.9448 102.103   1
   7   0 -22 13.8052 89.6631   3
  -7   0  22-176.788 107.670   1
   7   0 -21 194.001 121.290   2
  -7   0  21 117.330 88.6137   1
   7   0 -20 95.0246 113.246   2
  -7   0  20-19.9612 93.5046   1
  -7   0  19 1169.81 153.782   1
   7   0 -19 1081.88 167.916   2
   7   0 -18-5.56756 104.933   2
  -7   0  18-5.52134 76.7034   1
   7   0 -17 1685.07 192.542   2
  -7   0  17 2157.84 185.059   1
   7   0 -16 3.93649 117.596   2
  -7   0  16 55.2091 83.9743   1
   7   0 -15 12686.5 522.863   2
  -7   0  15 13590.1 525.450   2
   7   0 -14 116.453 114.842   2
  -7   0  14-95.0402 69.9110   2
  -7   0  13 36037.8 1021.44   1
   7   0 -13 32732.2 1057.61   2
  -7   0  13 35061.6 1063.61   2
   7   0 -12 68.9838 97.0823   2
  -7   0  12 14.6838 59.3048   1
  -7   0  12-81.2895 64.8173   2
  -7   0  11 9832.47 386.503   2
   7   0 -11 9073.39 385.472   2
   7   0 -10-36.4016 87.9619   2
  -7   0  10-27.7576 53.7382   2
   7   0  -9 1140.80 128.089   2
  -7   0   9 973.818 103.749   2
  -7   0   8-38.5720 51.7665   2
   7   0  -8 51.4142 85.5964   2
   7   0  -7 5457.73 170.704   1
   7   0  -7 5589.63 259.611   2
  -7   0   7 5793.15 251.026   2
   7   0  -6-15.0832 21.1128   1
  -7   0   6 29.4829 48.5043   2
   7   0  -6 4.75183 32.7116   3
   7   0  -5 8382.23 328.429   3
   7   0  -4 1.37621 41.2580   3
   7   0  -3 3394.46 181.317   3
   7   0  -2-33.1492 66.1492   2
  -7   0   2-53.8555 72.2509   3
   7   0  -2 68.0875 52.0304   3
  -7   0   1 101559. 2642.29   3
   7   0  -1 98253.5 2651.59   3
   7   0   0-39.1520 49.3984   3
  -7   0   0-12.2462 55.4339   3
   7   0   1 134883. 3582.24   3
  -7   0  -1 137870. 3561.37   3
   7   0   2 84.0070 57.5040   3
  -7   0  -2 30.3699 56.4327   3
   7   0   3 30640.4 944.040   3
  -7   0  -3 31918.2 922.901   3
  -7   0  -4 55.6742 64.8243   3
   7   0   4-107.318 73.6840   3
   7   0   5 32996.2 1020.39   3
  -7   0  -5 34464.3 999.308   3
   7   0   6 152.492 76.5611   3
  -7   0  -6-104.394 77.9839   3
   7   0   7 13193.8 518.028   3
  -7   0  -7 14466.1 500.616   3
   7   0   8-81.6975 81.8194   3
  -7   0  -8-54.6854 85.2594   3
   7   0   9 7911.07 376.794   3
  -7   0  -9 8033.49 351.000   3
   7   0  10-9.84763 79.9788   3
  -7   0 -10-55.6090 75.8868   3
   7   0  11 1334.30 152.736   3
  -7   0 -11 1432.15 137.043   3
   7   0  12 120.582 85.4308   2
   7   0  12 5.09237 71.1320   3
  -7   0 -12-58.1428 71.3397   3
  -7   0 -13 52.5926 54.9174   3
   7   0  14 128.510 99.4315   1
  -7   0 -14-123.932 69.4671   3
   7   0  15 230.986 115.536   1
   7   0  16 142.823 105.933   1
   7   0  17 3431.69 294.864   1
   7   0  18-10.3338 98.9511   1
  -7   1  25 449.153 130.923   1
  -7   1  24 46.3880 92.3810   1
   7  -1 -24 162.306 128.014   3
  -7   1  23 1187.55 173.321   1
   7  -1 -23 707.590 169.489   3
  -7   1  22 1105.19 153.855   1
   7  -1 -22 1131.61 190.864   3
  -7   1  21 65.1964 82.5363   1
   7   1 -21-16.7596 86.4639   2
   7  -1 -21 254.433 142.072   2
   7  -1 -21 97.4226 126.785   3
   7   1 -20 2474.95 212.372   2
   7  -1 -20 2300.83 258.634   2
  -7   1  20 2407.17 212.416   1
  -7   1  19 428.610 104.900   1
   7   1 -19 210.042 93.0498   2
   7  -1 -19 356.340 144.391   2
  -7   1  18 4225.42 253.188   1
   7  -1 -18 3732.66 296.595   2
   7   1 -18 3536.56 242.872   2
   7   1 -18 3232.02 214.072   3
  -7  -1  18 3501.45 221.718   2
   7   1 -17 257.203 99.6152   2
   7  -1 -17 207.756 134.082   2
  -7   1  17 395.027 95.1059   1
  -7  -1  17 227.132 65.3691   2
   7   1 -17 238.652 62.0070   3
   7   1 -16 7995.88 359.538   2
   7  -1 -16 7572.01 412.351   2
   7   1 -16 7198.90 336.286   3
  -7  -1  16 7578.86 340.886   2
   7  -1 -15 569.603 169.330   2
   7   1 -15 940.235 135.693   2
  -7  -1  15 712.650 95.0298   2
   7   1 -15 710.653 96.5438   3
  -7   1  14 4243.72 213.793   1
   7   1 -14 3909.61 229.039   2
   7  -1 -14 3869.09 279.027   2
  -7  -1  14 3684.51 212.137   2
   7   1 -14 3417.46 207.430   3
   7  -1 -13 1671.13 197.100   2
   7   1 -13 1893.84 160.203   2
   7   1 -13 1932.79 147.917   3
  -7  -1  13 1905.25 148.584   2
   7   1 -12 5846.88 258.486   1
  -7   1  12 6374.79 313.919   2
   7   1 -12 5596.89 274.636   2
   7  -1 -12 6421.91 332.340   2
   7   1 -12 5506.40 268.203   3
   7  -1 -11 1081.63 164.611   2
   7   1 -11 994.860 95.7386   1
  -7   1  11 1216.73 131.296   2
   7   1 -11 1110.08 121.602   2
   7   1 -11 830.919 96.6474   3
   7   1 -10 184.558 57.3331   1
   7  -1 -10 220.645 102.900   2
   7   1 -10 205.175 78.8901   2
  -7   1  10 209.757 77.1656   2
   7   1 -10 424.027 74.5216   3
   7   1  -9 6870.20 273.781   1
   7   1  -9 7191.22 303.748   2
  -7   1   9 7628.54 329.235   2
   7   1  -9 6770.74 295.432   3
   7   1  -8 16766.5 552.543   2
  -7   1   8 17694.0 579.742   2
   7   1  -8 15749.1 552.163   3
  -7   1   7 32436.6 948.736   2
   7   1  -7 32032.5 931.433   2
   7   1  -7 30134.7 935.710   3
  -7   1   6 2099.81 147.686   2
   7   1  -6 2290.93 153.040   2
   7   1  -6 2090.32 148.396   3
  -7  -1   6 2155.24 149.890   3
  -7   1   5 10444.7 392.491   2
   7   1  -5 10578.0 403.826   3
  -7  -1   5 11161.5 399.397   3
   7  -1  -4 3593.33 197.684   2
  -7   1   4 3463.09 184.357   2
   7   1  -4 3350.23 198.258   3
   7  -1  -3 7680.76 308.557   2
   7   1  -3 7886.11 332.160   3
  -7   1   3 7586.23 300.382   2
   7  -1  -2 25780.5 772.388   2
   7  -1  -2 25910.4 724.026   1
   7   1  -2 26733.7 819.317   3
  -7   1   2 25618.4 768.508   2
   7  -1  -1 18998.6 583.418   2
   7  -1  -1 18826.1 551.782   1
   7   1  -1 18504.8 624.803   3
   7  -1  -1 17820.0 587.409   3
   7  -1   0 24558.9 726.690   2
   7  -1   0 24324.2 711.925   1
   7   1   0 25090.0 791.610   3
  -7  -1   0 25201.4 775.886   3
   7  -1   0 23422.2 733.188   3
   7  -1   1 343.451 76.0685   1
   7  -1   1 258.034 64.3361   2
  -7  -1  -1 201.336 78.2529   3
   7  -1   1 283.786 58.2082   3
   7   1   1 265.978 78.4893   3
   7  -1   2 11992.4 421.450   1
  -7  -1  -2 12234.6 459.301   3
   7   1   2 12594.5 481.146   3
   7  -1   2 12300.3 404.085   2
   7  -1   2 11003.2 409.271   3
   7  -1   3 79.3153 54.4002   2
   7  -1   3 98.4216 82.0274   1
   7   1   3 52.1273 73.3330   3
  -7  -1  -3 0.67993 77.9814   3
   7  -1   3 2.17274 39.1259   3
   7  -1   4 6392.43 298.740   1
   7   1   4 6490.31 328.921   3
  -7  -1  -4 6654.36 317.937   3
   7  -1   4 6244.70 270.762   3
   7  -1   4 6622.20 258.215   2
   7  -1   5 469.875 111.419   1
   7   1   5 389.469 101.088   3
  -7  -1  -5 310.718 104.272   3
   7  -1   5 397.500 71.2152   3
   7  -1   6 23372.4 759.568   1
  -7  -1  -6 23137.4 772.578   3
   7  -1   6 21079.6 699.353   3
   7   1   6 24318.8 812.489   3
   7  -1   7 42.1765 94.1787   1
   7  -1   7 19.1457 59.1473   3
   7   1   7-36.3959 88.5412   3
  -7  -1  -7 175.021 106.337   3
  -7   1  -7-14.2786 43.6643   3
   7  -1   8 11946.1 497.579   1
  -7  -1  -8 12309.1 496.480   3
   7   1   8 12693.5 536.103   3
   7  -1   8 11122.8 427.645   3
  -7   1  -8 11874.5 411.232   3
   7  -1   9 3983.26 270.118   1
  -7  -1  -9 3807.52 260.702   3
   7   1   9 3932.22 289.199   3
   7  -1   9 3890.04 215.227   3
  -7   1  -9 4049.88 193.358   3
   7  -1  10 1717.73 191.669   1
  -7  -1 -10 1505.48 169.144   3
   7  -1  10 1679.16 137.653   3
  -7   1 -10 1500.73 111.829   3
   7  -1  11 14673.7 621.582   1
  -7  -1 -11 14924.5 607.335   3
   7  -1  11 15033.5 523.474   3
  -7   1 -11 15612.0 496.106   3
   7  -1  12 506.205 126.719   1
  -7   1 -12 457.009 61.7545   3
  -7  -1 -12 453.346 107.654   3
   7  -1  13 1569.13 199.391   1
  -7  -1 -13 1738.77 187.793   3
   7  -1  14 81.6915 94.2799   1
  -7  -1 -14 9.60125 79.4827   3
   7  -1  15 1899.91 221.688   1
  -7  -1 -15 2146.07 210.184   3
   7  -1  16 203.386 111.731   1
  -7  -1 -16 308.325 98.0819   3
   7  -1  17 953.998 171.460   1
   7  -1  18 1322.80 205.803   1
   7  -2 -25 196.767 148.045   3
   7  -2 -24 1197.17 222.734   3
   7  -2 -23 112.125 135.139   3
  -7   2  23 68.8484 83.2849   1
   7  -2 -22 1463.15 230.405   3
  -7   2  22 1935.16 195.675   1
   7  -2 -21 146.723 137.706   3
  -7   2  21 115.750 83.4086   1
   7  -2 -20-29.2489 138.086   3
   7  -2 -19 96.3880 139.074   2
   7   2 -19 126.313 70.8737   2
   7  -2 -18 5003.52 374.345   2
   7   2 -18 4962.53 261.763   2
   7  -2 -17 130.249 159.758   2
   7   2 -17 112.737 80.4525   2
   7   2 -17-10.3661 38.5547   3
   7  -2 -16 569.569 176.683   2
   7   2 -16 390.116 86.2194   2
   7   2 -16 290.890 64.7384   3
   7  -2 -15 4212.82 324.454   2
   7   2 -15 3949.83 221.146   2
   7   2 -15 3725.21 220.267   3
   7   2 -14 1200.85 124.328   2
   7   2 -14 1148.68 121.648   3
   7  -2 -14 1228.49 202.562   2
   7   2 -13 4398.66 228.249   2
   7  -2 -13 4589.29 321.367   2
   7   2 -13 4048.68 235.935   3
   7   2 -13 4515.65 253.266   1
   7  -2 -12 3978.30 296.304   2
   7   2 -12 4173.82 221.771   2
   7   2 -12 3664.34 219.207   3
   7   2 -12 3989.99 237.122   1
   7   2 -11 4271.93 222.230   2
   7  -2 -11 4146.92 295.067   2
   7   2 -11 4343.05 241.177   1
   7   2 -11 4235.01 238.972   3
   7  -2 -10 2192.24 227.046   2
   7   2 -10 2622.55 181.566   1
   7   2 -10 2891.29 186.822   3
   7   2 -10 2863.12 174.352   2
  -7   2   9 3454.60 226.544   2
   7   2  -9 3610.64 214.833   3
   7   2  -9 3293.06 194.320   2
  -7   2   8 7766.84 352.144   2
   7   2  -8 7313.09 332.795   3
  -7   2   7 145.311 77.4322   2
   7   2  -7 243.425 78.5567   3
  -7   2   6 51950.6 1460.97   2
   7   2  -6 49795.3 1465.89   3
  -7   2   5 384.369 78.7652   2
   7   2  -5 232.472 74.0707   3
  -7   2   4 19790.7 626.902   2
   7   2  -4 19642.1 661.779   3
  -7   2   4 17611.9 557.092   1
   7  -2  -3 3250.39 202.969   2
  -7   2   3 3536.25 192.124   2
   7   2  -3 3708.09 231.398   3
  -7   2   3 3116.00 156.884   1
  -7   2   2 15568.5 518.333   2
   7  -2  -2 16558.8 530.056   2
   7   2  -2 16802.3 595.665   3
  -7   2   2 14077.6 483.181   1
  -7   2   1 1172.56 103.199   2
   7  -2  -1 1131.57 115.519   2
  -7   2   1 1038.99 94.3615   1
   7   2  -1 1216.59 141.236   3
   7  -2   0 1659.93 127.418   2
  -7   2   0 1494.60 115.009   1
   7   2   0 1575.42 163.638   3
  -7   2   0 1510.63 114.307   2
   7  -2   1 5632.77 239.449   2
  -7   2  -1 5584.75 248.579   1
   7   2   1 5412.30 309.798   3
  -7   2  -1 5195.11 224.436   2
   7  -2   2 163.936 59.8147   2
   7   2   2 488.020 117.039   3
  -7  -2  -2 429.547 129.341   3
   7  -2   2 215.892 52.1629   3
   7  -2   3 3728.11 176.762   2
   7  -2   3 3784.33 235.719   1
  -7  -2  -3 3934.77 262.392   3
   7   2   3 4017.31 276.742   3
   7  -2   3 3535.63 186.100   3
   7  -2   4 343.715 117.823   1
   7  -2   4 431.419 69.0075   2
   7  -2   4 421.945 64.1003   3
  -7  -2  -4 376.168 125.872   3
   7  -2   5 1683.71 110.835   2
   7  -2   5 1821.58 181.961   1
  -7  -2  -5 1909.43 209.776   3
   7  -2   5 1514.67 112.374   3
   7  -2   6 29.5574 102.551   1
   7  -2   6 121.602 47.2123   2
   7  -2   6 90.4201 47.4045   3
   7  -2   7 4558.39 182.465   2
  -7  -2  -7 4888.40 315.256   3
   7  -2   7 4525.14 199.933   3
   7  -2   7 4345.66 295.525   1
   7  -2   8 10338.2 327.307   2
   7  -2   8 10703.8 491.684   1
   7  -2   8 10268.1 346.213   3
  -7  -2  -8 9976.71 486.895   3
   7  -2   9 186.142 37.0915   2
   7  -2   9 160.273 116.179   1
   7  -2   9 136.196 42.4121   3
  -7  -2  -9 420.491 135.887   3
   7  -2  10 13905.0 399.453   2
   7  -2  10 14059.7 412.947   2
   7  -2  10 13285.2 603.914   1
  -7  -2 -10 13645.2 605.908   3
   7  -2  11 22.8934 112.551   1
   7  -2  11 34.3570 16.6381   2
  -7  -2 -11 92.1620 104.463   3
   7  -2  12 6697.46 420.194   1
  -7  -2 -12 7564.11 428.745   3
   7  -2  13 138.428 116.925   1
  -7  -2 -13 198.260 116.745   3
   7  -2  14 3372.09 304.717   1
  -7  -2 -14 3443.21 288.758   3
   7  -2  15 260.585 133.054   1
  -7  -2 -15 179.320 103.376   3
   7  -2  16 1153.40 197.217   1
  -7  -2 -16 1149.96 177.867   3
   7  -2  17 1464.09 225.827   1
  -7  -2 -17 1280.15 188.946   3
   7  -3 -24 18.9595 121.018   3
   7  -3 -23 379.616 166.711   3
   7  -3 -22 483.868 178.414   3
   7  -3 -21 350.173 173.093   3
   7  -3 -20 129.355 156.343   3
   7  -3 -19 303.127 151.082   3
   7  -3 -18 794.185 192.365   3
   7  -3 -17 483.486 189.885   3
   7   3 -17 413.591 73.3427   2
   7   3 -16 646.959 90.2225   2
   7  -3 -16 1773.30 275.078   2
   7   3 -15 944.198 97.8539   2
   7   3 -15 929.480 110.392   3
   7  -3 -15 1064.46 198.866   2
   7   3 -14 2081.68 145.991   2
   7   3 -14 2015.59 162.083   3
   7  -3 -14 2379.62 265.991   2
   7   3 -13 11901.7 433.956   2
   7   3 -13 11537.3 466.869   3
   7  -3 -13 12144.0 582.473   2
   7   3 -12 11938.2 432.337   2
   7  -3 -12 12168.3 567.387   2
   7   3 -12 11016.7 462.384   3
   7  -3 -11 4928.74 352.587   2
   7   3 -11 4779.61 275.153   3
   7   3 -11 5296.16 254.129   2
   7   3 -10 228.154 80.3621   2
   7   3 -10 179.931 80.8116   3
   7  -3  -9 11697.9 529.664   2
   7   3  -9 11343.9 474.146   3
   7   3  -8 35.0076 78.5090   3
   7  -3  -8 169.833 151.986   2
   7  -3  -7 8298.73 420.210   2
   7   3  -7 8562.70 401.982   3
  -7   3   6 59.0154 63.5923   2
   7  -3  -6-84.8404 138.949   2
   7   3  -6 64.9084 73.5693   3
  -7  -3   6-69.0802 95.8180   3
  -7   3   5 8765.25 388.893   2
   7  -3  -5 8192.60 404.047   2
   7   3  -5 9133.74 424.604   3
  -7  -3   5 8703.82 399.987   3
  -7   3   4 781.605 109.053   2
   7  -3  -4 394.851 130.833   2
   7   3  -4 704.359 134.552   3
  -7  -3   4 405.992 115.568   3
  -7   3   3 8750.03 372.235   2
   7   3  -3 8540.78 422.459   3
  -7  -3   3 8849.26 413.899   3
  -7   3   2 224.264 70.9499   1
  -7   3   2 303.344 78.7921   2
  -7  -3   2 157.766 118.731   3
  -7   3   1 10273.5 394.072   2
  -7   3   1 9948.14 403.429   1
  -7  -3   1 9514.82 453.660   3
   7  -3   0 448.392 105.927   2
  -7   3   0 599.474 95.4356   1
  -7   3   0 555.860 84.6423   2
  -7  -3   0 746.065 162.290   3
  -7   3  -1 4798.88 229.310   2
   7  -3   1 5059.14 252.657   2
  -7   3  -1 5278.43 274.530   1
  -7  -3  -1 5512.76 338.722   3
   7  -3   2 202.194 79.7231   2
  -7   3  -2 357.874 83.1761   1
  -7   3  -2 261.196 58.0786   2
  -7  -3  -2 510.838 136.761   3
   7  -3   3-19.6474 68.4953   2
  -7  -3  -3-388.056 156.874   3
   7  -3   4 1498.27 112.834   2
   7  -3   4 1405.36 115.729   3
  -7  -3  -4 1132.30 177.768   3
   7  -3   5 4048.24 178.597   2
  -7  -3  -5 3319.01 284.299   3
   7  -3   5 3817.63 194.216   3
   7  -3   6 11.8450 42.4853   2
   7  -3   6 74.6123 35.9117   3
  -7  -3  -7 5182.66 362.305   3
   7  -3   7 6108.37 229.781   3
   7  -3   8 42.9404 25.8390   3
   7  -3   8 32.7941 19.8507   3
  -7  -3  -9 2324.82 244.371   3
  -7  -3 -10 85.9417 125.475   3
  -7  -3 -11 3323.35 300.106   3
  -7  -3 -12-152.661 139.547   3
  -7  -3 -13 2034.35 250.604   3
  -7  -3 -14 354.247 130.010   3
  -7  -3 -15 3511.86 327.124   3
  -7  -3 -16 246.641 115.454   3
  -7  -3 -17 2380.99 274.964   3
  -7  -3 -18 133.857 105.492   3
   7  -4 -21 123.820 153.460   3
   7  -4 -20 829.882 228.633   3
   7  -4 -19 309.667 183.193   3
   7  -4 -18 425.852 196.487   3
   7  -4 -17-15.1222 147.685   3
   7  -4 -16 173.571 182.038   3
   7  -4 -15 3123.78 328.655   3
   7   4 -14 796.531 89.9450   2
   7  -4 -14 630.409 198.852   3
   7   4 -13 2751.00 171.068   2
   7  -4 -13 3165.92 322.852   3
   7   4 -12 731.625 94.9783   2
   7  -4 -12 791.923 215.601   3
   7   4 -12 692.656 122.232   3
  -7  -4  12 765.303 104.361   3
   7  -4 -11 2645.37 279.486   2
   7   4 -11 2291.18 205.371   3
  -7  -4  11 2741.43 195.296   3
   7   4 -11 2123.79 163.295   2
   7  -4 -10 2358.56 265.421   2
   7   4 -10 2342.96 213.799   3
  -7  -4  10 2533.91 191.161   3
   7  -4  -9 2332.15 266.316   2
  -7  -4   9 2246.76 190.693   3
   7  -4  -8 9775.23 519.876   2
  -7  -4   8 10645.5 465.801   3
   7  -4  -7 227.884 155.112   2
  -7  -4   7-54.3562 95.4337   3
   7  -4  -6 9934.16 499.588   2
  -7  -4   6 10160.9 472.590   3
   7  -4  -5 580.937 171.318   2
  -7  -4   5 428.884 126.632   3
  -7  -4   4 11493.5 525.674   3
   7  -4  -4 11628.1 529.171   2
  -7  -4   3 4365.91 308.317   3
   7  -4  -3 4439.75 302.166   2
  -7   4   2 2596.60 196.375   2
  -7  -4   2 2446.30 238.656   3
   7  -4  -2 2423.40 223.218   2
  -7   4   1 7167.82 336.567   2
  -7  -4   1 6316.19 390.862   3
   7  -4  -1 7051.36 368.436   2
  -7   4   0 2075.37 164.370   2
  -7  -4   0 2288.53 247.208   3
  -7   4  -1 8836.34 367.714   2
  -7  -4  -1 8476.82 472.853   3
  -7   4  -2 704.281 87.7155   2
  -7  -4  -2 576.837 167.632   3
  -7  -4  -3 11397.3 560.162   3
  -7   4  -3 11032.4 397.298   2
  -7  -4  -4 131.989 112.766   3
  -7  -4  -5 12002.7 623.915   3
   7  -4   5 14196.0 508.002   3
   7  -4   6 1975.33 148.844   3
  -7  -4  -6 1985.53 241.350   3
  -7  -4  -7 1009.57 186.057   3
  -7  -4  -8 5722.92 413.604   3
  -7  -4  -9 1762.79 237.632   3
  -7  -4 -10 4369.50 370.596   3
  -7  -4 -11-79.9764 127.124   3
  -7  -4 -12 4611.01 388.058   3
  -7  -4 -13 800.153 181.032   3
  -7  -4 -14 1387.95 233.775   3
  -7  -4 -15 134.079 115.259   3
   7  -5 -17-143.792 173.980   3
   7  -5 -16 2716.83 338.186   3
   7  -5 -15 167.349 167.623   3
   7  -5 -14 1476.99 270.238   3
   7  -5 -13 392.490 206.667   3
   7  -5 -12 1318.81 262.420   3
  -7  -5  12 1200.35 135.529   3
   7  -5 -11 250.221 171.760   3
  -7  -5  11 149.801 66.1288   3
   7  -5 -10 1484.03 260.442   3
  -7  -5  10 1186.84 146.987   3
   7  -5  -9 134.121 165.688   3
  -7  -5   9 2.63180 68.8168   3
   7  -5  -8 1289.29 233.568   3
  -7  -5   8 888.834 142.548   3
   7  -5  -7 77.6899 149.279   3
  -7  -5   7-92.6869 94.7908   3
   7  -5  -6 216.259 157.366   3
  -7  -5   6 146.386 99.8871   3
   7  -5  -5 672.055 174.241   3
  -7  -5   5 549.169 136.866   3
  -7  -5   4 3587.11 299.683   3
   7  -5  -4 3191.67 310.714   3
   7  -5  -3 1128.99 204.813   3
  -7  -5   3 1701.05 218.153   3
   7  -5  -2 9680.29 518.475   3
  -7  -5   2 10030.3 527.447   3
   7  -5  -1 87.6705 125.712   3
  -7  -5   1 249.913 126.077   3
  -7  -5   0 9970.35 547.610   3
   7  -5   0 10359.6 516.468   3
   7  -5   1 104.525 114.887   3
  -7  -5  -1 155.605 121.100   3
  -7  -5  -2 8422.47 513.506   3
   7  -5   2 9506.46 463.074   3
   7  -5   3 36.3406 88.3035   3
  -7  -5  -3-137.053 134.046   3
   7  -5   4 2853.10 218.632   3
  -7  -5  -4 2634.04 292.018   3
  -7  -5  -5-58.8222 132.051   3
  -7  -5  -6 1196.96 210.211   3
  -7  -5  -7 374.083 150.541   3
  -7  -5  -8 432.551 160.281   3
  -7  -5  -9-233.557 158.456   3
  -7  -5 -10 2139.92 279.883   3
  -7  -5 -11 395.423 167.117   3
   7  -6 -13 1761.94 294.468   3
   7  -6 -12 492.183 208.925   3
   7  -6 -11 2848.48 345.916   3
   7  -6 -10 959.921 240.620   3
   7  -6  -9 878.309 218.768   3
  -7  -6   9 835.818 139.222   3
   7  -6  -8 161.139 157.715   3
  -7  -6   8 66.3129 76.3532   3
   7  -6  -7 182.272 152.312   3
  -7  -6   7-24.2835 88.1830   3
   7  -6  -6 808.277 203.823   3
  -7  -6   6 665.437 148.358   3
   7  -6  -5 83.1814 149.517   3
  -7  -6   5 188.421 116.345   3
   7  -6  -4 463.358 162.196   3
  -7  -6   4 778.546 166.685   3
  -7  -6   3 2766.38 286.619   3
   7  -6  -3 2449.01 288.413   3
   7  -6  -2 207.174 144.814   3
  -7  -6   2 283.449 127.522   3
  -7  -6   1 2746.14 297.412   3
   7  -6  -1 2581.09 280.044   3
   7  -6   0 351.931 128.289   3
  -7  -6   0 455.390 155.252   3
   7  -6   1 2166.47 237.000   3
  -7  -6  -1 1935.58 263.495   3
  -7  -6  -2 159.179 141.803   3
  -7  -6  -3 5483.28 433.197   3
  -7  -6  -4-22.5901 118.745   3
  -7  -6  -5 3525.10 356.961   3
  -7  -6  -6 253.318 162.548   3
   7  -7  -7 55.9419 166.107   3
   7  -7  -6 19.5881 129.697   3
  -7  -7   6 93.2534 96.0956   3
   7  -7  -5 1317.81 247.442   3
  -7  -7   5 1069.83 195.168   3
   7  -7  -4 5.52101 127.067   3
  -7  -7   4 51.6989 104.103   3
  -7  -7   3 2770.85 306.555   3
   7  -7  -3 2478.90 297.103   3
   7  -7  -2 84.5616 115.208   3
  -7  -7   2 399.521 147.917   3
  -7  -7   1 557.197 167.563   3
  -8   0  25-246.221 120.042   1
  -8   0  24 319.817 113.231   1
   8   0 -23 5.89134 95.6852   3
   8   0 -23-25.4847 98.7571   2
  -8   0  23-29.4111 92.4277   1
  -8   0  22-17.3361 87.4195   1
   8   0 -22 32.9682 106.146   2
  -8   0  21-130.982 97.6401   1
   8   0 -21 1.50879 104.216   2
   8   0 -20-81.1536 110.290   2
  -8   0  20-125.078 92.9509   1
   8   0 -19 131.221 114.070   2
  -8   0  19 67.0582 80.6318   1
  -8   0  18 564.549 107.783   1
   8   0 -18 587.329 140.228   2
   8   0 -17-184.744 131.757   2
  -8   0  17-67.3623 80.3237   1
   8   0 -16 4183.12 279.303   2
   8   0 -15 161.241 121.026   2
  -8   0  14 13152.0 461.300   1
  -8   0  14 13104.7 509.270   2
   8   0 -14 12098.7 510.371   2
  -8   0  13-51.5625 65.4619   2
   8   0 -13 82.3242 106.965   2
   8   0 -12 34734.4 1095.07   2
  -8   0  12 37286.8 1101.57   2
  -8   0  11-28.9541 50.5476   2
   8   0 -11-1.50221 97.5783   2
   8   0 -10 15360.6 553.207   2
  -8   0  10 15792.4 554.022   2
  -8   0   9 54.4963 56.6548   2
   8   0  -9 54.4146 78.5461   2
   8   0  -8 8430.99 348.975   2
  -8   0   8 8525.29 342.611   2
   8   0  -8 7922.57 341.971   3
   8   0  -7-2.45979 19.4428   1
  -8   0   7 3.78128 46.3232   2
   8   0  -7-31.1393 46.8881   3
   8   0  -6 7743.68 324.828   3
   8   0  -5-0.11413 42.6276   3
   8   0  -4 302.710 65.4165   3
   8   0  -3 2.80584 41.4777   3
   8   0  -2 4249.90 221.961   3
  -8   0   2 4214.38 217.762   3
   8   0  -2 3958.79 213.415   2
   8   0  -1-36.1062 53.9641   3
  -8   0   1-14.6471 59.4494   3
   8   0   0 4458.58 235.192   3
  -8   0   0 4602.42 229.310   3
   8   0   1 36.4736 54.0348   3
  -8   0  -1 40.5860 58.5240   3
   8   0   2 42300.5 1230.60   3
  -8   0  -2 41593.3 1202.62   3
  -8   0  -3 18.3521 58.2328   3
   8   0   3 97.0836 62.3270   3
   8   0   4 42791.7 1268.54   3
  -8   0  -4 42892.2 1234.08   3
   8   0   5-108.467 79.7207   3
  -8   0  -5 40.2930 67.5160   3
   8   0   6 28805.3 951.086   3
  -8   0  -6 30898.5 922.722   3
   8   0   7 131.848 82.8621   3
  -8   0  -7 98.6278 73.4341   3
   8   0   8 9767.77 445.590   3
  -8   0  -8 10355.5 415.160   3
   8   0   9-35.4555 82.0260   3
  -8   0  -9 50.2049 64.3417   3
   8   0  10 8815.42 420.047   3
  -8   0 -10 8686.23 381.602   3
   8   0  11-9.69812 68.5189   3
  -8   0 -11 56.5936 55.1755   3
  -8   0 -12 2323.61 179.237   3
  -8   0 -13 22.0497 47.9035   3
   8   0  14 126.394 101.246   1
  -8   0 -14 87.9499 55.7309   3
   8   0  15-17.8236 83.9025   1
   8   0  16 98.8742 98.1399   1
   8   0  17 43.7264 102.526   1
   8  -1 -24 988.236 188.457   3
  -8   1  24 1127.90 170.283   1
   8  -1 -23 434.009 143.202   3
  -8   1  23 372.234 115.093   1
  -8   1  22 2992.39 243.487   1
   8   1 -22 2157.69 209.726   2
   8  -1 -22 2189.28 258.929   2
   8   1 -21 104.199 94.3634   2
   8  -1 -21 241.270 147.103   2
  -8   1  21 77.8282 88.7934   1
   8   1 -20 575.506 127.251   2
  -8   1  20 690.008 120.737   1
   8  -1 -20 630.767 165.505   2
   8  -1 -19 4578.24 341.141   2
   8   1 -19 4644.89 296.872   2
   8   1 -18 271.546 97.9023   2
  -8   1  18 704.105 107.023   1
   8  -1 -18 521.613 154.526   2
   8   1 -18 304.634 72.0940   3
   8  -1 -17 2977.89 260.864   2
   8   1 -17 3410.78 234.764   2
  -8  -1  17 3037.46 206.524   2
   8   1 -17 3037.97 209.491   3
   8  -1 -16 473.814 145.468   2
   8   1 -16 707.084 124.974   2
  -8  -1  16 612.156 95.0325   2
   8   1 -16 500.214 88.2055   3
  -8   1  15 4255.14 212.202   1
   8  -1 -15 3558.28 277.740   2
   8   1 -15 3442.28 232.927   2
   8   1 -15 3528.24 223.624   3
  -8  -1  15 3955.39 228.915   2
   8  -1 -14 599.721 147.510   2
  -8   1  14 961.682 99.1310   1
  -8  -1  14 780.920 104.271   2
   8   1 -14 729.960 121.254   2
   8   1 -14 948.897 111.502   3
  -8   1  13 13359.1 416.036   1
   8   1 -13 11899.3 469.218   2
   8  -1 -13 11611.2 515.266   2
   8   1 -13 11865.8 471.296   3
   8   1 -12 557.144 76.6210   1
  -8   1  12 748.097 73.0557   1
   8  -1 -12 688.180 151.594   2
   8   1 -12 895.963 123.297   2
   8   1 -12 522.194 86.3579   3
  -8   1  11 18509.6 508.622   1
   8   1 -11 16076.1 547.420   1
   8  -1 -11 17182.4 636.289   2
   8   1 -11 18018.8 601.263   2
  -8   1  11 18073.8 635.174   2
   8   1 -11 16502.9 595.971   3
   8   1 -10 3475.38 179.682   1
  -8   1  10 3881.41 139.933   1
   8  -1 -10 3852.24 247.682   2
   8   1 -10 4010.68 222.609   2
  -8   1  10 4484.29 244.970   2
   8   1 -10 3608.94 212.190   3
   8   1  -9 7868.06 306.411   1
  -8   1   9 8667.33 240.521   1
   8   1  -9 8269.50 350.395   2
  -8   1   9 9167.88 377.037   2
   8   1  -9 8018.79 348.525   3
   8   1  -8 62.9305 81.3759   2
  -8   1   8 137.691 58.6451   2
   8   1  -8 222.289 64.6924   3
   8   1  -7 1179.31 124.794   2
  -8   1   7 1143.66 118.762   2
   8   1  -7 1106.93 113.642   3
  -8   1   6 2020.09 152.481   2
   8   1  -6 2087.78 162.223   2
   8   1  -6 2207.96 159.405   3
  -8   1   5 218.356 57.6661   2
   8   1  -5 294.904 74.7289   3
   8  -1  -4 15683.5 553.335   2
   8   1  -4 17125.4 586.089   3
  -8   1   4 16539.6 550.546   2
   8  -1  -3 710.771 65.2665   1
  -8   1   3 794.377 90.4180   2
   8  -1  -3 812.510 108.346   2
   8   1  -3 807.806 110.328   3
   8  -1  -2 6673.92 285.829   2
   8  -1  -2 6751.84 241.132   1
   8   1  -2 7102.18 320.959   3
   8  -1  -2 6094.37 281.383   3
   8  -1  -1 4356.35 218.933   2
   8  -1  -1 4393.80 193.890   1
   8   1  -1 4830.16 256.300   3
   8  -1  -1 4424.90 222.797   3
   8  -1   0 8697.50 322.485   2
   8  -1   0 8195.39 304.701   1
   8   1   0 8287.83 367.098   3
  -8  -1   0 8020.70 351.734   3
   8  -1   0 7567.19 321.022   3
   8  -1   1 21339.3 669.098   1
   8   1   1 22766.2 750.978   3
   8  -1   1 20877.8 683.205   3
   8  -1   1 22433.9 674.875   2
  -8  -1  -1 22294.8 727.877   3
   8  -1   2 2463.36 164.114   1
   8   1   2 2422.45 192.503   3
   8  -1   2 2488.92 159.509   3
  -8  -1  -2 2255.15 182.573   3
   8  -1   2 2535.34 154.681   2
   8  -1   3 21836.0 692.381   1
   8   1   3 22429.3 759.395   3
   8  -1   3 22531.2 665.411   2
  -8  -1  -3 21221.4 724.701   3
   8  -1   3 19400.7 675.978   3
   8  -1   4 58.2846 56.5132   2
   8  -1   4 119.471 93.7127   1
   8   1   4 52.7315 80.4403   3
   8  -1   4 5.93842 45.8922   3
  -8  -1  -4-39.3304 95.8785   3
   8  -1   5 8090.75 367.329   1
   8   1   5 8883.09 417.435   3
   8  -1   5 8238.13 347.927   3
  -8  -1  -5 9142.18 401.864   3
   8  -1   6 1789.92 177.965   1
   8  -1   6 1213.48 125.136   3
   8   1   6 1784.24 188.570   3
  -8  -1  -6 1558.50 168.227   3
   8  -1   7 1872.20 186.129   1
  -8  -1  -7 1847.37 184.881   3
   8  -1   7 1785.82 148.975   3
   8   1   7 1949.23 203.824   3
   8  -1   8 4523.29 288.384   1
   8  -1   8 4503.92 245.925   3
  -8  -1  -8 5024.63 301.625   3
   8  -1   9 8306.72 421.854   1
  -8  -1  -9 8819.20 425.424   3
   8  -1   9 8439.74 370.419   3
  -8   1  -9 9497.26 350.804   3
   8  -1  10 97.3830 108.833   1
   8  -1  10-72.4783 60.6774   3
  -8  -1 -10 99.8001 85.5553   3
  -8   1 -10 18.7371 38.8087   3
   8  -1  11 4846.17 328.439   1
  -8  -1 -11 5519.49 327.954   3
   8  -1  12 2025.26 215.705   1
  -8  -1 -12 1958.58 195.339   3
   8  -1  13 1595.00 196.900   1
  -8  -1 -13 1399.57 171.781   3
   8  -1  14 1102.55 174.449   1
  -8  -1 -14 989.153 146.208   3
   8  -1  15 988.204 170.985   1
  -8  -1 -15 973.606 147.377   3
   8  -1  16 2026.81 235.947   1
   8  -1  17-89.5582 97.1475   1
   8  -2 -25-39.7589 115.636   3
   8  -2 -24 115.495 142.903   3
   8  -2 -23 593.149 180.537   3
   8  -2 -22 486.337 175.309   3
  -8   2  22 887.786 136.672   1
   8  -2 -21 2382.34 274.585   3
  -8   2  21 2424.46 207.055   1
   8   2 -20 650.289 109.887   2
   8  -2 -20 1094.35 209.251   2
  -8   2  20 816.367 125.162   1
   8   2 -19-22.5471 74.7129   2
   8  -2 -19 255.227 164.410   2
   8  -2 -18 6183.56 417.043   2
   8   2 -18 6386.26 313.325   2
   8   2 -17-55.1322 66.2625   2
   8   2 -17-32.5871 43.7778   3
   8  -2 -16 583.608 167.815   2
   8   2 -16 742.339 112.236   2
   8   2 -16 644.506 96.5372   3
   8  -2 -15 2809.13 269.020   2
   8   2 -15 2887.38 196.111   2
   8   2 -15 2856.47 198.206   3
   8  -2 -14-92.8215 166.729   2
   8   2 -14 55.6199 81.5891   2
   8   2 -14-17.9084 55.1485   3
   8   2 -13 1582.72 148.052   1
   8  -2 -13 1271.94 201.814   2
   8   2 -13 1549.30 149.545   2
   8   2 -13 1345.47 138.451   3
   8   2 -12 1808.30 156.286   2
   8  -2 -12 1624.68 204.001   2
   8   2 -12 1830.71 157.300   1
   8   2 -12 1886.00 161.579   3
   8  -2 -11-99.4264 150.948   2
   8   2 -11-67.2683 64.4806   1
   8   2 -11 21.9642 75.7616   2
   8   2 -11-0.15349 60.5634   3
   8  -2 -10 6935.24 382.682   2
   8   2 -10 7351.74 345.116   3
   8   2 -10 7700.15 328.094   2
   8  -2  -9 10738.3 469.845   2
   8   2  -9 10312.7 433.511   3
   8   2  -9 10812.4 413.271   2
  -8   2   8 2515.86 190.466   2
   8  -2  -8 2378.34 205.950   2
   8   2  -8 2384.46 183.410   3
  -8   2   7 22633.6 744.777   2
   8  -2  -7 21235.4 743.105   2
   8   2  -7 22158.8 745.611   3
  -8   2   6 178.472 71.1322   2
   8   2  -6 429.165 95.9931   3
  -8   2   5 44407.1 1214.80   2
   8   2  -5 43819.1 1254.57   3
  -8   2   4-14.4658 36.8315   1
  -8   2   4-23.8036 47.1844   2
   8   2  -4-146.905 98.7607   3
  -8   2   3 42133.4 1173.38   2
   8   2  -3 43165.3 1247.18   3
  -8   2   2 1725.33 113.181   1
   8   2  -2 1884.16 175.555   3
  -8   2   2 1724.72 130.485   2
   8  -2  -1 32672.0 949.747   2
  -8   2   1 30577.9 914.562   1
   8   2  -1 32773.9 1045.09   3
  -8   2   1 32226.9 942.356   2
   8  -2   0 1689.84 133.425   2
   8   2   0 2021.87 185.343   3
  -8   2   0 1656.79 122.333   2
   8  -2   1 11574.3 412.690   2
  -8  -2  -1 10820.7 481.517   3
   8   2   1 12280.5 518.677   3
   8  -2   1 11566.8 430.530   3
   8  -2   2 3171.36 178.429   2
   8  -2   2 3267.56 210.838   1
  -8  -2  -2 3144.10 242.335   3
   8  -2   2 2703.54 172.433   3
   8  -2   3 14691.4 469.587   2
   8  -2   3 14609.4 544.953   1
  -8  -2  -3 13876.1 567.920   3
   8  -2   3 13062.4 480.844   3
   8  -2   4 4184.87 198.502   2
   8  -2   4 4701.08 279.171   1
  -8  -2  -4 4103.16 279.111   3
   8  -2   4 4139.45 214.893   3
   8  -2   5 3720.31 178.096   2
   8  -2   5 3473.93 252.874   1
  -8  -2  -5 3658.02 269.921   3
   8  -2   5 3539.90 192.930   3
   8  -2   6 2846.66 151.444   2
   8  -2   6 2576.92 222.739   1
   8  -2   6 2558.86 161.548   3
  -8  -2  -6 2987.46 248.741   3
   8  -2   7 27.3141 116.380   1
   8  -2   7 97.2640 45.7424   2
   8  -2   7 25.7859 49.8685   3
   8  -2   8 6470.70 244.779   2
   8  -2   8 6439.82 263.260   3
  -8  -2  -8 7138.75 393.692   3
   8  -2   8 6106.89 365.648   1
   8  -2   9 2367.58 122.212   2
   8  -2   9 2260.19 231.657   1
   8  -2   9 2450.40 138.676   3
  -8  -2  -9 2363.50 228.954   3
   8  -2  10 1186.97 180.045   1
   8  -2  10 1073.44 76.4996   2
  -8  -2 -10 1131.89 172.249   3
   8  -2  11 11401.2 563.567   1
  -8  -2 -11 11594.6 556.104   3
   8  -2  12-35.1755 112.262   1
  -8  -2 -12 89.5311 97.8620   3
   8  -2  13 7569.70 463.234   1
  -8  -2 -13 7058.91 431.901   3
   8  -2  14-80.5232 101.349   1
  -8  -2 -14 115.458 102.687   3
   8  -2  15 4270.56 357.497   1
  -8  -2 -15 3931.27 320.794   3
   8  -2  16 99.3247 118.783   1
  -8  -2 -16 3.76393 86.1372   3
  -8  -2 -17 710.114 146.286   3
   8  -3 -24 383.938 170.171   3
   8  -3 -23-35.7866 145.450   3
   8  -3 -22 1891.76 287.330   3
   8  -3 -21 453.266 189.624   3
   8  -3 -20 1590.26 253.656   3
   8  -3 -19 454.289 182.756   3
   8  -3 -18 1355.96 229.456   2
   8   3 -17 222.714 66.1376   2
   8  -3 -17 448.084 182.193   2
   8   3 -16 8.05056 53.9124   2
   8  -3 -16 479.603 190.107   2
   8   3 -15 3903.23 215.889   2
   8  -3 -15 3844.73 330.342   2
   8   3 -15 3652.60 236.044   3
   8  -3 -14 155.663 154.917   2
   8   3 -14 5.86231 52.0391   2
   8   3 -14-14.2163 59.7517   3
   8   3 -13 91.7953 62.6130   2
   8   3 -13 6.33222 70.5735   3
   8  -3 -12-67.8977 136.060   2
   8   3 -12-59.1706 70.0828   2
   8   3 -12-136.442 84.4794   3
   8   3 -11 370.761 87.4318   2
   8  -3 -11 329.507 174.272   2
   8   3 -11 197.293 82.5165   3
   8  -3 -10 1698.15 218.491   2
   8   3 -10 1771.45 174.830   3
   8   3 -10 1782.96 156.429   2
  -8  -3  10 2016.08 167.960   3
   8  -3  -9 273.298 165.171   2
   8   3  -9 643.871 121.839   3
  -8  -3   9 477.009 98.8758   3
   8  -3  -8 4835.40 323.188   2
   8   3  -8 5434.30 317.324   3
  -8  -3   8 5541.96 291.316   3
   8  -3  -7 16.2424 147.524   2
   8   3  -7 10.7916 85.2250   3
  -8  -3   7 154.491 87.1907   3
   8  -3  -6 8953.88 440.835   2
   8   3  -6 9730.19 451.348   3
  -8  -3   6 9665.50 427.840   3
   8  -3  -5-3.75320 132.248   2
  -8   3   5 4.04951 66.4930   2
  -8  -3   5-145.117 111.803   3
  -8   3   4 14686.3 526.081   1
   8  -3  -4 15370.3 581.281   2
  -8   3   4 15508.4 569.120   2
  -8  -3   4 15584.5 600.391   3
  -8   3   3 140.047 63.2026   1
  -8   3   3 147.935 65.8291   2
  -8  -3   3 49.0955 103.920   3
  -8   3   2 20615.9 681.006   2
  -8   3   2 19507.7 660.716   1
  -8  -3   2 20115.1 742.334   3
  -8   3   1 39.6916 56.8803   1
  -8   3   1 18.8521 55.1742   2
  -8  -3   1 88.4600 114.495   3
  -8   3   0 20734.9 689.442   1
  -8  -3   0 20769.3 766.849   3
  -8   3   0 19873.3 656.067   2
   8  -3   1 3154.75 194.915   2
  -8   3  -1 2860.92 202.812   1
  -8  -3  -1 2947.77 259.012   3
  -8   3  -1 2888.54 172.305   2
   8  -3   2 11861.9 436.870   2
  -8  -3  -2 12287.8 548.152   3
   8  -3   3 1357.71 124.989   2
  -8  -3  -3 1402.15 197.498   3
   8  -3   3 1180.71 116.756   3
   8  -3   4 300.335 69.3778   2
  -8  -3  -4 563.436 159.907   3
   8  -3   4 337.669 68.0360   3
   8  -3   5 1643.20 111.858   2
   8  -3   5 1525.88 121.355   3
  -8  -3  -5 1563.97 209.797   3
   8  -3   6 39.8140 39.7733   2
   8  -3   6 5.28734 37.6422   3
   8  -3   7 209.259 40.7375   2
   8  -3   7 270.186 50.3883   3
  -8  -3  -7 345.998 138.466   3
  -8  -3  -8 845.488 172.484   3
  -8  -3  -9 1283.61 197.863   3
  -8  -3 -10 1180.03 197.258   3
  -8  -3 -11 174.638 126.772   3
  -8  -3 -12 3778.00 330.700   3
  -8  -3 -13 343.622 127.356   3
  -8  -3 -14 5128.85 395.384   3
  -8  -3 -15 265.218 133.466   3
  -8  -3 -16 2038.47 260.595   3
  -8  -3 -17 197.451 115.219   3
   8  -4 -21 395.033 192.239   3
   8  -4 -20 164.673 172.487   3
   8  -4 -19 1964.68 279.920   3
   8  -4 -18 72.7718 172.762   3
   8  -4 -17 2444.99 307.202   3
   8  -4 -16 2922.72 339.880   3
   8   4 -15 392.087 74.4884   2
   8  -4 -15 250.264 181.307   3
   8  -4 -14 5682.56 423.153   2
   8   4 -14 4978.47 255.575   2
   8  -4 -13 124.495 162.217   2
   8   4 -13 15.8599 59.9532   2
  -8  -4  13-6.84913 47.7567   3
   8  -4 -12 6082.58 429.291   2
   8   4 -12 6445.19 310.540   2
  -8  -4  12 6671.02 334.864   3
   8  -4 -11 856.739 192.189   2
  -8  -4  11 643.189 106.501   3
   8  -4 -10 4397.42 345.442   2
  -8  -4  10 3947.03 259.656   3
   8  -4  -9 1232.33 220.520   2
  -8  -4   9 1459.00 158.984   3
   8  -4  -8 3378.64 299.761   2
  -8  -4   8 3250.24 242.688   3
   8  -4  -7 5335.34 356.359   2
  -8  -4   7 5226.09 322.229   3
   8  -4  -6 302.858 154.144   2
  -8  -4   6 187.911 103.533   3
   8  -4  -5 2758.06 251.198   2
  -8  -4   5 2994.42 254.474   3
   8  -4  -4 575.621 153.888   2
  -8  -4   4 444.376 124.139   3
   8  -4  -3 4020.62 283.108   2
  -8  -4   3 3476.29 284.847   3
   8  -4  -2 216.577 118.501   2
  -8  -4   2 150.444 114.629   3
  -8   4   1 6316.91 317.814   2
   8  -4  -1 6578.44 345.955   2
  -8  -4   1 6263.10 387.772   3
   8  -4   0 1513.76 170.616   2
  -8   4   0 1271.27 129.172   2
  -8  -4   0 1384.50 194.907   3
  -8   4  -1 7106.72 321.807   2
  -8  -4  -1 7616.43 435.357   3
  -8  -4  -2 9866.70 511.607   3
  -8   4  -2 9093.60 365.479   2
   8  -4   3 3482.66 207.020   2
  -8  -4  -3 3514.10 300.468   3
  -8   4  -3 2993.16 170.381   2
  -8  -4  -4 3140.70 298.860   3
   8  -4   5 1065.10 122.436   3
  -8  -4  -5 916.226 173.246   3
   8  -4   6 1240.92 119.185   3
  -8  -4  -6 1180.13 210.325   3
  -8  -4  -7 2319.44 269.490   3
  -8  -4  -8 1339.77 222.463   3
  -8  -4  -9 993.506 196.301   3
  -8  -4 -10 3147.09 306.522   3
  -8  -4 -11 416.025 151.707   3
  -8  -4 -12 1467.17 228.687   3
  -8  -4 -13 2098.46 275.035   3
  -8  -4 -14 235.335 124.097   3
   8  -5 -17 1188.18 247.068   3
   8  -5 -16 237.217 185.359   3
   8  -5 -15 1612.12 279.616   3
   8  -5 -14 818.319 234.023   3
   8  -5 -13 1443.52 247.847   3
  -8  -5  13 1611.37 160.888   3
   8   5 -12 57.2144 53.4930   2
   8  -5 -12 56.9841 138.001   3
  -8  -5  12 115.173 62.6210   3
   8  -5 -11 2094.97 293.443   3
  -8  -5  11 2294.93 201.114   3
   8  -5 -10 102.076 168.122   3
  -8  -5  10 77.9722 70.8446   3
   8  -5  -9 6007.82 451.724   3
  -8  -5   9 6484.94 374.968   3
   8  -5  -8 1132.50 224.062   3
  -8  -5   8 981.873 155.689   3
   8  -5  -7 3070.65 314.830   3
  -8  -5   7 2878.90 258.256   3
   8  -5  -6 434.309 172.961   3
  -8  -5   6 284.759 116.673   3
   8  -5  -5-51.0210 151.300   3
  -8  -5   5-21.5920 103.596   3
   8  -5  -4 325.005 160.767   3
  -8  -5   4 346.480 127.438   3
   8  -5  -3 159.318 149.433   3
  -8  -5   3 19.4059 94.6250   3
   8  -5  -2 369.536 147.944   3
  -8  -5   2 480.187 151.563   3
   8  -5  -1 1954.67 224.208   3
  -8  -5   1 1964.56 239.214   3
   8  -5   0 22.2651 107.669   3
  -8  -5   0 213.678 138.726   3
  -8  -5  -1 2305.52 269.352   3
   8  -5   1 2114.88 224.977   3
   8  -5   2 402.108 129.329   3
  -8  -5  -2 536.217 171.335   3
  -8  -5  -3 2121.76 260.803   3
   8  -5   3 2836.34 230.292   3
  -8  -5  -4 728.603 183.907   3
  -8  -5  -5 4993.58 405.828   3
  -8  -5  -6 33.9083 127.979   3
  -8  -5  -7 4140.41 374.770   3
  -8  -5  -8-25.3545 138.963   3
  -8  -5  -9 5567.29 446.657   3
  -8  -5 -10 21.1389 100.336   3
   8  -6 -13 144.720 188.099   3
   8  -6 -12 3660.02 392.435   3
   8  -6 -11 593.030 220.758   3
   8  -6 -10 3785.79 393.448   3
  -8  -6  10 4055.93 301.991   3
   8  -6  -9 308.825 180.655   3
  -8  -6   9 179.898 84.9395   3
   8  -6  -8 536.308 184.117   3
  -8  -6   8 602.801 133.307   3
   8  -6  -7 414.491 162.463   3
  -8  -6   7 124.218 95.1317   3
   8  -6  -6-70.5672 135.434   3
  -8  -6   6 175.161 108.801   3
   8  -6  -5 138.309 160.028   3
  -8  -6   5 146.801 112.848   3
   8  -6  -4 959.635 205.886   3
  -8  -6   4 1101.96 195.118   3
   8  -6  -3 607.898 176.583   3
  -8  -6   3 730.869 168.464   3
   8  -6  -2 461.667 155.471   3
  -8  -6   2 237.264 116.907   3
  -8  -6   1 2935.38 305.524   3
   8  -6  -1 2847.31 288.474   3
   8  -6   0 3206.95 295.716   3
  -8  -6   0 3241.80 323.385   3
   8  -6   1 1008.99 176.575   3
  -8  -6  -1 1033.81 206.520   3
  -8  -6  -2 3065.42 323.532   3
  -8  -6  -3 137.588 125.061   3
  -8  -6  -4 3825.73 374.227   3
  -8  -6  -5 280.079 161.557   3
   8  -7  -7 38.9203 141.880   3
   8  -7  -6 979.074 215.652   3
  -8  -7   6 922.762 182.997   3
   8  -7  -5-131.382 158.681   3
  -8  -7   5 182.384 113.376   3
   8  -7  -4 1450.69 247.581   3
  -8  -7   4 1541.37 235.189   3
   8  -7  -3 53.9945 120.475   3
  -8  -7   3 171.013 121.898   3
  -8  -7   2 3473.10 355.160   3
   9   0 -24 96.9906 116.282   2
   9   0 -23 715.875 157.543   2
   9   0 -22 154.937 122.275   2
   9   0 -21 378.773 135.222   2
   9   0 -20-134.339 119.680   2
   9   0 -19 394.741 124.374   2
   9   0 -18-6.83759 106.797   2
   9   0 -17 2279.28 220.580   2
   9   0 -16 113.150 117.319   2
   9   0 -15 2187.04 206.377   2
   9   0 -14 12.4048 109.512   2
   9   0 -13 35956.3 1135.05   2
  -9   0  13 37479.7 1137.31   2
  -9   0  12 99.6204 71.4838   2
   9   0 -12-92.7689 114.615   2
   9   0 -11 38593.3 1190.59   2
  -9   0  11 40831.0 1197.83   2
  -9   0  10 14.2478 49.2643   2
   9   0 -10 149.819 95.5796   2
   9   0 -10-17.4756 50.6317   3
   9   0  -9 10191.1 416.817   2
  -9   0   9 10192.4 404.373   2
   9   0  -9 9872.30 410.269   3
   9   0  -8-2.24888 18.6935   1
  -9   0   8 3.54630 46.9032   2
   9   0  -8 14.1796 41.8600   3
   9   0  -7 24798.5 793.605   3
   9   0  -6 0.13073 47.9387   3
   9   0  -5 40096.7 1181.84   3
   9   0  -4-5.89698 45.1540   3
   9   0  -3 18032.9 615.678   3
   9   0  -2-88.5623 63.2101   3
  -9   0   2-49.1601 68.2699   3
  -9   0   1 22731.3 728.087   3
   9   0  -1 22498.3 745.377   3
   9   0   0-11.1937 52.6875   3
  -9   0   0-63.2263 73.0317   3
   9   0   1 9022.98 386.129   3
  -9   0  -1 8644.48 361.025   3
   9   0   2 30.4269 59.9261   3
  -9   0  -2-12.8615 62.2202   3
   9   0   3 19951.0 689.314   3
  -9   0  -3 19299.6 652.095   3
  -9   0  -4 37.1292 67.8223   3
   9   0   4-140.582 86.4499   3
   9   0   5 21453.7 752.764   3
  -9   0  -5 21309.8 708.155   3
   9   0   6 18.0321 79.1718   3
  -9   0  -6 59.2886 73.8207   3
   9   0   7 18318.2 675.412   3
  -9   0  -7 17630.2 623.083   3
   9   0   8 28.0997 74.9428   3
  -9   0  -8 25.6395 63.2602   3
   9   0   9 11532.2 518.423   3
  -9   0  -9 12161.5 477.686   3
   9   0  10-67.5638 81.1537   3
  -9   0 -10-3.90006 55.0062   3
  -9   0 -11 15787.6 586.948   3
  -9   0 -12-4.24575 47.8805   3
   9   0  13 3253.25 271.714   1
  -9   0 -13 2526.78 190.342   3
   9   0  14 16.4042 85.1954   1
   9   0  15 2012.35 222.994   1
   9   0  16 118.786 95.2610   1
   9  -1 -25 45.2589 109.820   3
   9  -1 -24 198.108 123.684   3
  -9   1  23 2547.24 227.395   1
   9  -1 -23 1955.99 254.721   2
  -9   1  22 1688.82 179.795   1
   9   1 -22 1368.76 176.400   2
   9  -1 -22 1381.84 216.403   2
   9   1 -21 299.278 107.787   2
   9  -1 -21 347.182 144.355   2
  -9   1  21 326.415 94.7458   1
   9   1 -20 598.558 126.599   2
   9  -1 -20 702.829 175.988   2
  -9   1  20 848.337 124.221   1
   9   1 -19 364.015 113.424   2
   9  -1 -19-4.74770 129.380   2
  -9   1  19 290.101 87.2548   1
   9  -1 -18 1592.60 208.038   2
   9   1 -18 1737.90 177.461   2
   9  -1 -17 301.542 132.690   2
   9   1 -17 437.482 114.405   2
   9   1 -17 307.147 76.5657   3
  -9   1  16 4109.53 208.056   1
   9  -1 -16 2883.61 259.987   2
   9   1 -16 3459.30 239.561   2
   9   1 -16 3540.33 233.563   3
  -9   1  15 125.104 61.6139   1
   9   1 -15 113.093 95.4116   2
   9   1 -15 153.193 63.7389   3
  -9   1  14 1313.56 103.587   1
   9  -1 -14 1643.98 205.041   2
   9   1 -14 955.243 138.370   2
   9   1 -14 1237.00 134.951   3
  -9   1  13 3471.28 153.568   1
   9   1 -13 2937.24 171.405   1
   9   1 -13 3525.96 223.795   2
   9  -1 -13 3089.80 255.475   2
   9   1 -13 3047.35 210.035   3
  -9   1  12 3225.28 135.085   1
   9   1 -12 2838.12 166.218   1
   9  -1 -12 3269.44 250.811   2
   9   1 -12 3342.78 217.945   2
   9   1 -12 3463.96 214.195   3
   9   1 -11-22.9153 52.6557   1
  -9   1  11-14.8148 27.4480   1
   9  -1 -11 16.0862 116.455   2
   9   1 -11 1.22409 83.2714   2
   9   1 -11-12.1235 44.3198   3
   9   1 -10 5146.30 232.456   1
  -9   1  10 5826.88 299.001   2
   9   1 -10 5797.44 286.744   2
   9  -1 -10 5557.16 305.771   2
   9   1 -10 5720.62 283.763   3
   9   1  -9 566.891 108.466   2
  -9   1   9 437.562 83.3110   2
   9   1  -9 487.673 84.0647   3
  -9   1   8 13604.1 505.755   2
   9   1  -8 12948.9 501.842   3
   9   1  -8 13625.4 495.921   2
   9   1  -7 3823.73 226.993   3
   9   1  -7 3745.48 224.162   2
  -9   1   7 3905.26 220.436   2
  -9   1   6 14449.0 512.333   2
   9   1  -6 13673.3 526.992   3
   9   1  -6 14161.5 514.321   2
   9   1  -5 36385.9 1102.67   3
  -9   1   5 35346.2 1061.52   2
  -9   1   4 84.1196 53.3834   2
   9   1  -4 32.4949 63.0040   3
   9  -1  -4 18.2313 47.3366   3
   9  -1  -3 13623.7 419.601   1
   9   1  -3 14181.8 535.761   3
   9  -1  -3 13917.5 502.469   3
   9  -1  -2 2117.30 123.157   1
   9   1  -2 2266.84 178.305   3
   9  -1  -2 2071.83 152.032   3
   9  -1  -1 4448.55 205.643   1
   9   1  -1 4860.36 273.393   3
   9  -1  -1 4489.72 237.792   3
   9  -1   0 453.870 82.8274   1
  -9  -1   0 462.730 95.8019   3
   9  -1   0 396.592 75.6343   3
   9   1   0 680.654 105.878   3
   9  -1   1 5727.68 260.859   1
   9   1   1 5898.28 314.953   3
   9  -1   1 5971.48 282.162   3
  -9  -1  -1 5353.71 292.719   3
   9  -1   2 272.888 87.9476   1
   9  -1   2 163.651 66.6767   2
   9  -1   2 258.738 67.8053   3
   9   1   2 86.1664 81.8499   3
  -9  -1  -2 76.8774 86.6912   3
   9  -1   3 2847.39 193.127   1
   9   1   3 2894.09 225.037   3
   9  -1   3 2539.67 178.575   3
  -9  -1  -3 2420.47 204.254   3
   9  -1   4 10524.8 438.615   1
   9   1   4 11700.3 505.436   3
   9  -1   4 11100.0 438.560   3
  -9  -1  -4 11388.9 472.042   3
   9  -1   5 5519.70 297.516   1
   9   1   5 6518.06 355.907   3
   9  -1   5 5400.16 279.621   3
  -9  -1  -5 5475.45 311.881   3
   9  -1   6 3409.16 237.970   1
   9  -1   6 2985.12 204.563   3
  -9  -1  -6 3513.55 247.554   3
   9  -1   7 297.865 112.689   1
   9  -1   7 120.824 64.4672   3
  -9  -1  -7 116.967 91.4845   3
   9  -1   8 9733.12 447.030   1
   9  -1   8 9064.54 403.656   3
  -9  -1  -8 9513.81 449.435   3
   9  -1   9 2954.91 240.030   1
   9  -1   9 2820.40 199.182   3
  -9  -1  -9 2716.30 225.074   3
   9  -1  10 12265.9 554.287   1
  -9  -1 -10 12848.4 556.067   3
   9  -1  11 35.0479 104.163   1
  -9  -1 -11 0.22139 76.9389   3
   9  -1  12 2252.85 236.951   1
  -9  -1 -12 2339.33 217.380   3
   9  -1  13 1065.29 178.164   1
  -9  -1 -13 1134.74 155.523   3
   9  -1  14 2104.94 237.383   1
  -9  -1 -14 2242.45 216.702   3
   9  -1  15 641.522 152.366   1
  -9  -1 -15 484.085 109.678   3
   9  -1  16 490.682 142.736   1
   9  -2 -26 180.092 147.173   3
   9  -2 -25 49.9346 128.536   3
   9  -2 -24-21.5237 128.979   3
   9  -2 -23 408.967 174.359   3
   9  -2 -22 665.022 178.033   2
   9  -2 -21 260.504 162.550   2
  -9   2  21 60.9628 75.2449   1
   9   2 -20 1257.14 145.458   2
   9  -2 -20 1521.20 240.868   2
  -9   2  20 1588.47 154.590   1
   9  -2 -19-6.78014 135.448   2
   9   2 -19 165.100 90.2439   2
  -9   2  19 8.03802 60.0719   1
   9  -2 -18 3672.09 322.490   2
   9   2 -18 3684.76 235.942   2
   9  -2 -17 1373.31 219.978   2
   9   2 -17 1164.78 134.140   2
   9   2 -17 1046.23 127.015   3
   9   2 -16 11088.1 442.201   2
   9  -2 -16 10455.9 532.577   2
   9   2 -16 9891.49 444.123   3
   9  -2 -15-187.443 147.239   2
   9   2 -15 162.952 83.1221   2
   9   2 -15-36.7930 56.6013   3
   9   2 -14 2689.78 199.077   2
   9  -2 -14 2547.73 254.147   2
   9   2 -14 2861.05 210.898   3
   9  -2 -13 2285.97 247.394   2
   9   2 -13 2164.28 170.386   1
   9   2 -13 2227.37 174.565   2
   9   2 -13 2081.30 181.668   3
   9   2 -12 6923.37 319.589   2
   9  -2 -12 6319.83 379.219   2
   9   2 -12 6211.11 331.207   3
   9   2 -12 6195.02 307.311   1
   9   2 -11 1424.03 148.119   2
   9   2 -11 1377.53 133.465   1
   9  -2 -11 1477.06 205.921   2
   9   2 -11 1630.94 157.485   3
   9  -2 -10 600.096 150.079   2
   9   2 -10 342.638 98.4561   2
   9   2 -10 442.782 94.9752   3
   9  -2  -9 3715.29 273.036   2
   9   2  -9 4125.95 255.635   3
   9   2  -9 4164.42 242.304   2
   9  -2  -8 182.380 130.660   2
   9   2  -8 66.8017 72.9449   3
  -9   2   7 1106.69 128.315   2
  -9   2   7 884.303 64.9613   1
   9  -2  -7 957.946 151.811   2
   9   2  -7 1348.15 146.136   3
  -9  -2   7 1067.92 132.040   3
  -9   2   6 27913.1 842.874   2
   9  -2  -6 26141.6 842.112   2
  -9   2   6 24316.9 703.888   1
   9   2  -6 26600.2 868.849   3
  -9  -2   6 25191.8 827.281   3
  -9   2   5 1169.96 128.951   2
  -9   2   5 1077.04 76.8176   1
   9   2  -5 1539.16 157.950   3
  -9  -2   5 1133.27 136.173   3
  -9   2   4 18031.8 583.110   2
   9   2  -4 17812.4 636.997   3
  -9  -2   4 17065.9 608.392   3
  -9   2   3 786.982 78.9861   1
  -9   2   3 860.615 103.532   2
   9   2  -3 875.096 130.053   3
  -9  -2   3 697.079 122.596   3
   9   2  -2 16361.2 639.670   3
  -9   2   2 15959.8 552.322   2
  -9  -2   1 926.674 135.948   3
  -9   2   1 1009.57 102.814   2
   9  -2   0 12152.7 460.657   3
  -9  -2   0 11635.8 503.869   3
   9  -2   1 948.288 118.204   2
  -9  -2  -1 797.821 148.158   3
   9  -2   1 828.637 101.981   3
   9  -2   2 26938.1 820.524   2
   9  -2   2 28189.2 879.126   1
  -9  -2  -2 27425.7 930.736   3
   9  -2   2 26595.5 849.699   3
   9  -2   3 5414.68 244.278   2
   9  -2   3 5551.51 298.797   1
  -9  -2  -3 5190.48 325.861   3
   9  -2   3 4826.87 251.489   3
   9  -2   4 17307.6 548.016   2
   9  -2   4 17229.5 637.502   1
  -9  -2  -4 16294.6 658.602   3
   9  -2   4 16029.4 572.241   3
   9  -2   5 142.350 115.115   1
   9  -2   5 231.648 63.4287   2
  -9  -2  -5 106.326 121.174   3
   9  -2   5 119.969 54.7690   3
   9  -2   6 86.9979 111.494   1
   9  -2   6 74.9023 51.2453   2
   9  -2   6 110.025 56.8206   3
  -9  -2  -6 54.4093 105.807   3
   9  -2   7 40.2512 92.5339   1
   9  -2   7 50.9796 43.2799   2
  -9  -2  -7 88.7220 107.317   3
   9  -2   7 3.47848 53.1880   3
   9  -2   8 306.080 56.5101   2
   9  -2   8 147.475 111.425   1
   9  -2   8 313.660 62.4432   3
  -9  -2  -8 305.127 122.424   3
   9  -2   9 3618.80 172.483   2
   9  -2   9 3866.76 297.532   1
  -9  -2  -9 3913.73 298.914   3
   9  -2  10 1998.55 227.473   1
  -9  -2 -10 2101.90 223.168   3
   9  -2  11 2122.37 232.154   1
  -9  -2 -11 2123.80 227.614   3
   9  -2  12 2815.36 275.566   1
  -9  -2 -12 3053.16 275.422   3
   9  -2  13 155.262 119.263   1
  -9  -2 -13 351.559 121.735   3
   9  -2  14 4230.95 352.631   1
  -9  -2 -14 4654.97 352.158   3
   9  -2  15 33.9876 114.914   1
  -9  -2 -15 194.479 93.3418   3
  -9  -2 -16 1811.25 224.233   3
   9  -3 -24 264.460 176.414   3
   9  -3 -23 770.291 213.702   3
   9  -3 -22 342.299 186.835   3
   9  -3 -21 988.996 227.777   3
   9  -3 -20 136.025 168.045   3
   9  -3 -20 389.344 188.878   2
   9  -3 -19 3705.58 352.075   2
   9   3 -18 294.393 79.1661   2
   9  -3 -18 265.741 151.310   2
   9   3 -17 2877.27 192.505   2
   9  -3 -17 3289.36 324.487   2
   9   3 -16 413.598 86.4476   2
   9  -3 -16 700.706 203.753   2
   9   3 -15 6994.39 326.977   2
   9  -3 -15 7280.94 453.366   2
   9   3 -15 7128.39 362.644   3
   9  -3 -14 379.406 159.675   2
   9   3 -14 566.584 99.1185   2
   9   3 -14 286.603 81.8706   3
   9   3 -13 1704.25 153.581   2
   9  -3 -13 2042.75 251.925   2
   9   3 -13 1571.34 164.513   3
   9  -3 -12 69.0088 138.999   2
   9   3 -12 20.6207 70.7051   2
  -9  -3  12 80.3174 66.6668   3
   9   3 -12-79.1411 86.6423   3
   9  -3 -11 259.032 163.366   2
   9   3 -11 461.392 97.0912   2
  -9  -3  11 337.777 85.8937   3
   9   3 -11 368.324 100.315   3
   9  -3 -10-30.7302 164.363   2
   9   3 -10-96.1061 90.8738   3
  -9  -3  10 35.1446 69.2371   3
   9  -3  -9 952.021 181.123   2
  -9  -3   9 934.789 130.452   3
   9  -3  -8-196.509 161.728   2
  -9  -3   8 146.477 87.9759   3
   9  -3  -7 2027.76 218.132   2
  -9  -3   7 2165.76 193.626   3
   9  -3  -6 67.1033 124.469   2
  -9  -3   6 9.15363 106.665   3
  -9   3   5 4659.99 234.566   1
   9  -3  -5 4855.58 304.465   2
  -9  -3   5 4934.57 299.088   3
  -9   3   4 136.176 57.9536   1
  -9   3   4 158.655 70.5705   2
  -9  -3   4 49.8942 114.836   3
  -9   3   3 19667.4 684.148   1
   9  -3  -3 22728.4 746.146   2
  -9   3   3 22567.3 736.849   2
  -9  -3   3 21634.0 788.990   3
  -9   3   2 160.453 60.5487   1
  -9   3   2 114.648 65.0857   2
  -9  -3   2 9.95961 111.387   3
  -9   3   1 29739.7 930.997   1
  -9  -3   1 30383.6 1034.10   3
  -9   3   1 30893.9 939.885   2
  -9   3   0 2495.44 176.117   1
  -9  -3   0 2284.87 231.528   3
  -9   3   0 2314.42 163.564   2
  -9   3  -1 25588.3 804.184   1
  -9  -3  -1 24217.5 884.352   3
  -9   3  -1 23159.2 749.182   2
  -9  -3  -2 1250.84 185.980   3
   9  -3   2 1173.28 123.959   3
   9  -3   3 4751.80 230.873   2
  -9  -3  -3 4078.08 309.289   3
   9  -3   3 4219.18 245.426   3
   9  -3   4 2360.66 151.074   2
  -9  -3  -4 2347.07 241.230   3
   9  -3   4 2438.81 170.440   3
   9  -3   5 1790.21 124.432   2
  -9  -3  -5 1514.42 201.313   3
   9  -3   5 1826.96 141.938   3
   9  -3   6 722.854 76.5743   2
  -9  -3  -6 588.025 150.682   3
   9  -3   6 506.819 77.0897   3
   9  -3   7 2.90127 35.3245   2
  -9  -3  -7 42.5006 115.913   3
  -9  -3  -8 514.164 150.598   3
  -9  -3  -9 225.683 129.792   3
  -9  -3 -10 146.472 111.196   3
  -9  -3 -11 167.954 105.510   3
  -9  -3 -12 1090.04 191.122   3
  -9  -3 -13 900.959 181.037   3
  -9  -3 -14 1284.30 207.600   3
  -9  -3 -15 1481.90 217.389   3
  -9  -3 -16 103.120 88.9344   3
   9  -4 -21 362.755 196.950   3
   9  -4 -20 373.500 167.998   3
   9  -4 -19 196.755 180.320   3
   9  -4 -18 113.821 174.446   3
   9  -4 -17 2691.66 325.884   3
   9  -4 -16 891.603 223.797   2
   9  -4 -15 116.839 140.713   2
   9   4 -15 61.3096 54.2215   2
   9  -4 -14 1934.39 271.000   2
   9   4 -14 1988.70 163.917   2
   9  -4 -13 2653.39 303.145   2
  -9  -4  13 2528.60 202.050   3
   9   4 -13 2532.07 189.706   2
   9  -4 -12 710.876 202.814   2
   9   4 -12 355.119 86.5188   2
  -9  -4  12 426.105 92.8255   3
   9  -4 -11 3843.25 335.338   2
  -9  -4  11 4121.34 269.500   3
   9  -4 -10 132.547 157.104   2
  -9  -4  10 51.0343 67.1492   3
   9  -4  -9 3165.70 292.855   2
  -9  -4   9 2641.98 220.647   3
   9  -4  -8 2087.20 242.318   2
  -9  -4   8 1700.33 184.362   3
   9  -4  -7 1534.86 210.566   2
  -9  -4   7 1421.36 171.812   3
   9  -4  -6 347.436 141.137   2
  -9  -4   6 362.835 121.863   3
   9  -4  -5 4355.12 309.738   2
  -9  -4   5 4543.59 313.025   3
   9  -4  -4 5527.14 346.464   2
  -9  -4   4 5846.79 369.682   3
  -9   4   4 5823.87 315.104   1
   9  -4  -3 2751.98 234.818   2
  -9  -4   3 2392.79 245.604   3
   9  -4  -2 8404.34 418.350   2
  -9  -4   2 9288.59 480.644   3
   9  -4  -1 642.830 128.332   2
  -9   4   1 586.228 96.7643   2
  -9  -4   1 660.230 154.689   3
   9  -4   0 7228.82 356.263   2
  -9  -4   0 6839.89 420.245   3
  -9   4   0 6842.87 327.163   2
  -9   4  -1 17.6898 39.7343   2
  -9  -4  -1 143.013 126.939   3
  -9  -4  -2 4421.24 337.983   3
  -9   4  -2 3863.35 212.612   2
  -9  -4  -3 187.054 119.246   3
   9  -4   4 4225.83 220.757   2
  -9  -4  -4 3644.59 321.877   3
  -9  -4  -5 4837.45 373.264   3
  -9  -4  -6 7779.69 482.867   3
  -9  -4  -7 11799.7 622.300   3
  -9  -4  -8 225.753 133.856   3
  -9  -4  -9 1274.73 212.189   3
  -9  -4 -10 328.479 134.703   3
  -9  -4 -11 2903.25 308.934   3
  -9  -4 -12 112.219 108.545   3
  -9  -4 -13 1318.49 229.244   3
   9  -5 -17 33.3837 179.921   3
   9  -5 -16 1035.74 252.687   3
   9  -5 -15 405.365 195.668   3
   9  -5 -14 1986.72 298.258   3
   9  -5 -13 460.307 210.641   3
  -9  -5  13 120.583 65.7125   3
   9  -5 -12 2252.59 303.207   3
  -9  -5  12 2026.30 192.934   3
   9   5 -12 2077.07 180.669   2
   9  -5 -11 121.164 153.473   3
  -9  -5  11 70.1047 71.6367   3
   9  -5 -10 9981.13 601.957   3
  -9  -5  10 10739.3 507.185   3
   9  -5  -9 82.9067 160.952   3
  -9  -5   9 24.8033 74.8653   3
   9  -5  -8 7492.94 494.066   3
  -9  -5   8 7030.31 412.503   3
  -9  -5   7-9.99797 86.8460   3
  -9  -5   6 4067.66 321.060   3
  -9  -5   5 158.718 109.883   3
  -9  -5   4 3007.85 283.196   3
   9  -5  -3-5.77738 127.602   3
  -9  -5   3 40.0609 104.960   3
   9  -5  -2 73.4613 119.826   3
  -9  -5   2 89.2103 101.818   3
   9  -5  -1 727.836 165.169   3
  -9  -5   1 592.777 166.569   3
   9  -5   0 355.536 137.905   3
  -9  -5   0 270.124 148.091   3
   9  -5   1 101.229 116.186   3
  -9  -5  -1 112.435 119.809   3
   9  -5   2 428.331 124.465   3
  -9  -5  -2 642.357 172.991   3
   9  -5   3 27.5337 85.6787   3
  -9  -5  -3 229.776 137.841   3
  -9  -5  -4 2497.30 284.430   3
  -9  -5  -5 151.688 130.710   3
  -9  -5  -6 4578.80 395.030   3
  -9  -5  -7 667.845 184.173   3
  -9  -5  -8 5300.54 434.831   3
  -9  -5  -9 121.532 133.764   3
   9  -6 -12 1030.41 230.254   3
   9  -6 -11 284.459 193.919   3
   9  -6 -10 56.7384 151.532   3
  -9  -6  10 221.487 89.8088   3
   9  -6  -9 4798.43 429.142   3
  -9  -6   9 4821.93 352.258   3
   9  -6  -8 425.935 191.958   3
  -9  -6   8 73.2880 88.8142   3
   9  -6  -7 3328.66 353.091   3
  -9  -6   7 3418.01 305.902   3
   9  -6  -6 574.984 182.152   3
  -9  -6   6 660.742 156.361   3
   9  -6  -5 694.870 195.700   3
  -9  -6   5 700.651 160.727   3
   9  -6  -4 901.543 204.765   3
  -9  -6   4 781.729 176.090   3
   9  -6  -3 649.592 172.481   3
  -9  -6   3 709.240 168.019   3
   9  -6  -2 738.155 175.630   3
  -9  -6   2 523.311 163.981   3
   9  -6  -1 49.2265 118.526   3
  -9  -6   1 38.3619 109.665   3
   9  -6   0 35.3912 114.122   3
  -9  -6   0 241.128 132.365   3
  -9  -6  -1-45.1243 105.189   3
  -9  -6  -2 1020.47 207.668   3
  -9  -6  -3 1197.92 222.279   3
  -9  -6  -4 251.207 141.939   3
  -9  -7   7 381.118 122.444   3
   9  -7  -6 341.948 169.984   3
  -9  -7   6 348.977 132.007   3
   9  -7  -5 570.433 190.206   3
  -9  -7   5 549.226 153.971   3
   9  -7  -4 406.974 175.402   3
  -9  -7   4 770.933 177.982   3
  10   0 -25 34.6926 95.6380   2
  10   0 -24 124.151 115.268   2
  10   0 -23 12.4341 103.675   2
  10   0 -22 580.968 148.850   2
  10   0 -21-9.37218 105.502   2
  10   0 -20 5761.99 367.924   2
  10   0 -19-89.2060 113.619   2
  10   0 -18 1513.81 186.014   2
  10   0 -17 137.780 110.458   2
  10   0 -16 2738.23 231.720   2
  10   0 -15 76.1923 108.844   2
  10   0 -14 3512.94 256.904   2
  10   0 -13-249.597 139.291   2
  10   0 -12-103.867 118.513   2
  10   0 -12-8.42562 48.4692   3
 -10   0  11 30.4589 58.1912   2
  10   0 -11 89.9261 105.924   2
  10   0 -11-53.2589 58.7424   3
  10   0 -10 2294.87 197.165   2
 -10   0  10 2096.58 167.147   2
  10   0 -10 2242.96 176.281   3
 -10   0   9-20.1602 51.9215   2
  10   0  -9 73.7773 105.814   2
  10   0  -9-16.9534 41.9383   3
  10   0  -8 10494.1 293.321   1
  10   0  -8 10828.2 438.603   3
  10   0  -7-41.5170 54.7943   3
  10   0  -6 29666.2 934.668   3
  10   0  -5 70.9902 59.1385   3
  10   0  -4 43149.8 1280.19   3
  10   0  -3 52.2953 55.8361   3
 -10   0   2 19323.0 659.526   3
  10   0  -2 19716.4 680.824   3
 -10   0   1 3.53901 69.3793   3
  10   0  -1-28.9828 66.2571   3
  10   0   0 6547.28 323.485   3
 -10   0   0 5757.54 290.997   3
  10   0   1 56.8735 60.1992   3
 -10   0  -1-11.0060 74.4514   3
  10   0   2 145.129 74.5241   3
 -10   0  -2-25.8549 71.1203   3
 -10   0  -3-79.0729 74.6553   3
  10   0   3 125.849 71.0641   3
  10   0   4 6454.96 346.825   3
 -10   0  -4 6699.97 321.909   3
  10   0   5-157.328 97.4019   3
 -10   0  -5-13.5791 66.8913   3
  10   0   6 8034.52 408.010   3
 -10   0  -6 8331.71 373.709   3
  10   0   7 67.5201 79.5709   3
 -10   0  -7 30.8838 63.0993   3
  10   0   8 11674.1 524.763   3
 -10   0  -8 11322.2 468.553   3
 -10   0  -9 14.3414 54.7546   3
 -10   0 -10 11919.9 488.658   3
 -10   0 -11 106.213 60.5886   3
 -10   0 -12 12555.1 510.718   3
  10   0  13 78.0541 105.145   1
  10   0  14 1874.95 218.704   1
  10   0  15-47.5231 81.1382   1
  10  -1 -25 549.452 169.611   3
  10  -1 -25 798.166 193.650   2
  10  -1 -24 124.381 121.511   2
  10   1 -23 206.346 102.297   2
  10  -1 -23 121.745 125.382   2
  10   1 -22 337.105 111.458   2
  10  -1 -22 384.358 151.100   2
 -10   1  22 418.515 96.7766   1
  10   1 -21 71.7291 89.4185   2
  10  -1 -21 130.892 137.585   2
 -10   1  21 41.8609 62.6057   1
  10  -1 -20 520.014 162.697   2
 -10   1  20 686.288 108.312   1
  10   1 -20 575.392 127.154   2
  10  -1 -19 1669.63 218.916   2
  10   1 -19 2195.27 204.118   2
  10  -1 -18 2937.22 269.222   2
  10   1 -18 2775.14 229.316   2
  10  -1 -17-166.884 144.763   2
 -10   1  17-4.56843 48.1938   1
  10   1 -17 21.1324 90.2803   2
 -10   1  16 2358.50 146.095   1
  10   1 -16 2145.45 194.647   2
  10  -1 -16 2316.34 236.739   2
 -10   1  15 344.069 59.4079   1
  10  -1 -15 567.194 165.569   2
  10   1 -15 276.190 105.123   2
 -10   1  14 1552.48 98.6671   1
  10  -1 -14 1810.50 209.928   2
  10   1 -14 1669.04 172.770   2
  10   1 -14 1493.79 150.813   3
  10   1 -13 1578.66 120.115   1
  10  -1 -13 1618.39 197.744   2
  10   1 -13 1648.41 171.723   2
  10   1 -13 1780.75 160.599   3
  10   1 -12 4432.03 208.230   1
  10   1 -12 5035.51 283.097   2
  10  -1 -12 4482.39 292.073   2
  10   1 -12 4585.65 267.240   3
  10   1 -11 6973.72 284.264   1
  10  -1 -11 7216.77 374.740   2
  10   1 -11 8505.39 366.511   2
  10   1 -11 7637.54 356.243   3
  10   1 -10 1141.22 97.5681   1
  10   1 -10 1131.99 143.826   2
  10  -1 -10 1222.01 163.753   2
  10   1 -10 1350.50 137.253   3
  10   1  -9 11839.8 484.195   3
 -10   1   9 13225.9 495.445   2
  10   1  -9 11448.2 472.995   2
  10   1  -8 1684.56 157.914   3
 -10   1   8 1852.15 159.944   2
  10   1  -8 1963.58 177.224   2
 -10   1   7 30811.2 938.204   2
 -10  -1   7 28986.4 935.876   3
  10   1  -7 29776.9 937.656   2
  10   1  -7 29190.5 956.068   3
  10   1  -6 133.624 103.345   2
 -10   1   6 52.0537 56.7932   2
  10   1  -6 10.8475 63.0974   3
 -10   1   5 44853.3 1285.93   2
  10  -1  -5 42227.7 1298.33   3
  10   1  -5 44854.5 1333.15   3
  10  -1  -4-5.49861 39.8501   1
  10  -1  -4 10.5841 46.3554   3
  10   1  -4-62.8172 65.7751   3
  10  -1  -3 14744.4 458.500   1
  10   1  -3 15737.3 588.648   3
  10  -1  -3 14748.0 545.669   3
  10  -1  -2 7113.91 275.661   1
  10   1  -2 7536.08 369.038   3
  10  -1  -2 7610.72 339.517   3
  10  -1  -1 4695.58 219.113   1
  10   1  -1 4879.22 288.642   3
 -10  -1   1 4282.64 256.508   3
  10  -1  -1 4735.23 254.304   3
  10  -1   0 8176.25 329.063   1
  10   1   0 8888.40 413.948   3
  10  -1   0 8277.00 365.455   3
 -10  -1   0 8636.11 386.616   3
  10  -1   1 1075.25 123.295   1
 -10  -1  -1 1239.13 149.511   3
  10  -1   1 1093.60 122.389   3
  10   1   1 1001.07 141.017   3
  10  -1   2 4290.33 239.547   1
  10   1   2 4424.61 292.622   3
  10  -1   2 4557.79 257.205   3
 -10  -1  -2 4334.05 271.367   3
  10  -1   3 87.2739 89.6602   1
  10  -1   3 39.6342 65.9357   3
 -10  -1  -3-148.843 110.816   3
  10  -1   4 2499.47 199.305   1
  10  -1   4 2938.78 208.104   3
 -10  -1  -4 2429.22 205.551   3
  10  -1   5 2032.16 186.117   1
  10  -1   5 2300.48 183.846   3
 -10  -1  -5 2108.96 195.610   3
  10  -1   6 5645.54 322.436   1
  10  -1   6 6254.32 321.837   3
 -10  -1  -6 6169.13 343.955   3
  10  -1   7 3351.01 248.360   1
  10  -1   7 3435.25 230.390   3
 -10  -1  -7 3467.34 254.729   3
  10  -1   8 1393.34 171.222   1
  10  -1   8 1305.40 144.555   3
 -10  -1  -8 1159.66 153.082   3
  10  -1   9 2011.52 205.986   1
  10  -1   9 1890.73 170.125   3
 -10  -1  -9 1788.76 186.644   3
  10  -1  10 156.477 101.141   1
 -10  -1 -10 104.173 84.2662   3
  10  -1  11 4329.37 315.288   1
 -10  -1 -11 4426.29 301.108   3
  10  -1  12-56.3005 98.3183   1
 -10  -1 -12-26.4001 77.9266   3
  10  -1  13 2894.97 273.826   1
 -10  -1 -13 2936.42 248.805   3
  10  -1  14 243.342 121.991   1
 -10  -1 -14 79.2591 68.5915   3
  10  -1  15 1928.41 237.021   1
  10  -2 -26 135.449 141.494   3
  10  -2 -25 143.216 147.333   3
  10  -2 -24 44.2696 136.213   3
  10  -2 -23 843.397 198.902   2
  10  -2 -22 54.9116 132.441   2
  10   2 -21 438.816 102.874   2
  10  -2 -21 433.835 170.876   2
 -10   2  20 548.776 94.4732   1
  10  -2 -20 371.058 174.273   2
  10   2 -20 438.669 102.934   2
  10  -2 -19 2893.78 294.208   2
  10   2 -19 2934.94 221.991   2
  10  -2 -18 347.617 159.600   2
  10   2 -18 321.117 99.7948   2
 -10   2  17 4656.13 225.103   1
  10  -2 -17 3717.60 325.714   2
  10   2 -17 3900.60 255.896   2
  10  -2 -16-46.6159 142.028   2
  10   2 -16-110.942 82.4374   2
  10   2 -16-54.4859 55.0128   3
  10   2 -15 4250.38 256.526   2
  10  -2 -15 3445.50 293.054   2
  10   2 -15 3942.40 260.104   3
  10  -2 -14-48.8574 153.555   2
  10   2 -14 75.5855 55.8816   1
  10   2 -14 35.1737 83.3114   2
  10   2 -14-61.8703 68.7074   3
  10   2 -13 12966.2 507.834   1
  10  -2 -13 13443.5 600.516   2
  10   2 -13 14472.7 540.125   2
  10   2 -13 13951.6 563.546   3
  10   2 -12 985.389 115.408   1
  10  -2 -12 1366.69 205.833   2
  10   2 -12 896.876 134.376   2
  10   2 -12 891.039 130.045   3
  10  -2 -11 7143.50 393.186   2
  10   2 -11 7207.50 369.446   3
  10   2 -11 7225.60 344.886   2
  10  -2 -10 2079.83 222.451   2
  10   2 -10 1937.63 181.512   3
 -10  -2  10 1927.28 174.582   3
  10   2 -10 2026.83 180.144   2
  10  -2  -9 602.817 158.307   2
 -10   2   9 339.234 34.2442   1
  10   2  -9 371.855 110.658   2
 -10  -2   9 282.563 92.9452   3
  10   2  -9 424.869 106.312   3
  10  -2  -8 4449.42 289.557   2
 -10   2   8 4381.30 148.655   1
  10   2  -8 4457.92 278.121   3
 -10  -2   8 4465.67 264.885   3
 -10   2   7 107.229 31.2557   1
  10  -2  -7 28.5446 108.064   2
  10   2  -7 81.9866 79.8425   3
 -10  -2   7 58.4537 76.8451   3
  10  -2  -6 6508.80 342.584   2
 -10   2   6 7049.53 336.676   2
  10   2  -6 7259.72 371.813   3
 -10  -2   6 6822.63 342.509   3
  10  -2  -5 2424.96 202.691   2
 -10  -2   5 2533.23 205.331   3
 -10   2   5 2661.80 187.751   2
  10  -2  -4 3819.72 242.647   2
 -10  -2   4 3973.73 257.512   3
 -10   2   4 4075.38 233.335   2
 -10  -2   3 10978.5 484.022   3
 -10   2   3 11818.1 451.158   2
 -10   2   2 1097.06 115.162   2
 -10  -2   2 611.066 122.503   3
  10  -2  -1 12625.7 491.762   3
 -10  -2   1 11688.5 513.700   3
 -10  -2   0 1569.33 175.498   3
  10  -2   0 1644.31 152.334   3
  10  -2   1 7964.60 353.114   1
  10  -2   1 7213.40 343.493   3
 -10  -2  -1 7481.90 390.813   3
  10  -2   2 7717.43 366.668   1
 -10  -2  -2 7273.84 391.176   3
  10  -2   2 7397.92 340.749   3
  10  -2   3 11585.4 487.758   1
  10  -2   3 11494.6 460.558   3
 -10  -2  -3 11641.7 526.113   3
  10  -2   4 680.686 142.582   1
 -10  -2  -4 502.246 144.350   3
  10  -2   4 558.103 89.6443   3
  10  -2   5 33191.2 977.133   2
  10  -2   5 33485.5 1028.31   3
 -10  -2  -5 33351.1 1125.66   3
  10  -2   5 32454.0 1084.44   1
  10  -2   6 2422.36 154.398   2
 -10  -2  -6 2365.93 234.171   3
  10  -2   6 2524.79 178.236   3
  10  -2   6 2071.16 213.683   1
  10  -2   7 9284.27 345.030   2
 -10  -2  -7 8806.81 469.320   3
  10  -2   7 9208.64 381.943   3
  10  -2   7 8320.61 447.673   1
  10  -2   8 4909.39 222.519   2
  10  -2   8 4716.91 327.556   1
 -10  -2  -8 4857.08 338.803   3
  10  -2   9 857.979 162.734   1
  10  -2   9 916.428 86.6104   2
 -10  -2  -9 891.576 156.932   3
  10  -2  10 3290.82 289.831   1
 -10  -2 -10 3631.51 301.317   3
  10  -2  11 104.287 108.144   1
 -10  -2 -11-8.94338 94.2049   3
  10  -2  12 98.1297 108.299   1
 -10  -2 -12 184.747 107.202   3
  10  -2  13 128.490 124.298   1
 -10  -2 -13-78.4342 95.7797   3
  10  -2  14 252.322 115.319   1
 -10  -2 -14 172.413 101.146   3
  10  -2  15 524.326 155.952   1
 -10  -2 -15 274.239 101.069   3
  10  -3 -24 51.4399 137.714   3
  10  -3 -23 239.673 159.324   3
  10  -3 -22 1046.92 235.321   3
  10  -3 -21 194.567 156.778   2
  10  -3 -20 2833.62 317.147   2
  10  -3 -19 136.838 142.912   2
  10  -3 -18 3653.95 347.467   2
  10   3 -18 3410.30 224.619   2
  10  -3 -17 167.884 162.968   2
  10   3 -17 65.2332 60.9893   2
  10  -3 -16 5395.23 395.066   2
  10   3 -16 5228.68 283.213   2
  10  -3 -15 105.060 131.314   2
  10   3 -15-35.0969 59.7602   2
  10   3 -14 3192.21 218.825   2
  10  -3 -14 3115.41 297.859   2
  10  -3 -13 457.534 169.745   2
  10   3 -13 628.207 108.832   2
  10  -3 -12 916.110 174.545   2
  10   3 -12 1219.15 144.540   2
 -10  -3  12 1239.20 146.316   3
  10  -3 -11 305.076 157.074   2
  10   3 -11 270.733 94.9402   2
 -10  -3  11 257.243 85.6367   3
  10  -3 -10 1149.13 193.135   2
 -10  -3  10 1197.74 147.423   3
  10  -3  -9 278.609 150.693   2
 -10  -3   9 283.349 94.9078   3
  10  -3  -8 827.468 175.592   2
 -10  -3   8 749.210 127.666   3
 -10   3   7 2461.65 150.660   1
  10  -3  -7 2769.67 242.129   2
 -10  -3   7 2460.39 211.488   3
 -10   3   6 17.4694 48.1045   1
  10  -3  -6 158.068 126.550   2
 -10  -3   6 41.0047 85.9069   3
 -10   3   5 2554.09 159.758   1
  10  -3  -5 3037.34 239.288   2
 -10  -3   5 2388.28 218.571   3
 -10   3   4 4204.41 217.673   1
  10  -3  -4 5400.30 305.967   2
 -10  -3   4 4434.37 293.812   3
 -10   3   3 863.074 101.349   1
  10  -3  -3 1370.89 168.133   2
 -10   3   3 1005.83 122.994   2
 -10  -3   3 983.458 165.644   3
 -10   3   2 18761.9 642.628   1
  10  -3  -2 20012.3 695.844   2
 -10   3   2 20342.5 685.167   2
 -10  -3   2 20418.7 760.933   3
 -10   3   1 1875.27 148.840   1
  10  -3  -1 1740.18 169.377   2
 -10  -3   1 1701.88 202.150   3
 -10   3   1 1922.98 155.350   2
 -10  -3   0 7779.82 426.245   3
 -10   3   0 6996.25 318.932   2
  10  -3   1 1514.22 150.150   3
 -10  -3  -1 1755.74 213.367   3
 -10  -3  -2 3275.30 277.604   3
  10  -3   2 3105.38 215.321   3
 -10  -3  -3 868.138 167.888   3
  10  -3   3 971.019 113.618   3
  10  -3   4 8762.36 335.840   2
 -10  -3  -4 7722.93 446.841   3
  10  -3   4 7574.67 357.611   3
  10  -3   5 622.910 83.3801   2
 -10  -3  -5 580.648 151.025   3
  10  -3   5 505.231 82.6212   3
  10  -3   6 8440.28 310.293   2
 -10  -3  -6 7490.32 456.554   3
 -10  -3  -7 2087.80 239.024   3
 -10  -3  -8 2948.15 283.727   3
 -10  -3  -9 127.810 104.280   3
 -10  -3 -10 728.400 172.278   3
 -10  -3 -11 189.505 119.306   3
 -10  -3 -12 840.721 177.841   3
 -10  -3 -13 62.4447 96.9656   3
 -10  -3 -14 15.2898 93.8919   3
 -10  -3 -15-64.7949 107.732   3
  10  -4 -21 100.038 141.878   3
  10  -4 -20 226.245 191.180   3
  10  -4 -19 164.738 160.461   3
  10  -4 -18 1266.32 251.759   3
  10  -4 -18 1813.21 284.095   2
  10  -4 -17 2715.94 315.377   2
  10  -4 -16 1509.71 249.802   2
  10   4 -16 1332.63 134.846   2
  10  -4 -15 4024.93 368.274   2
  10   4 -15 3850.99 238.643   2
  10  -4 -14 109.365 163.830   2
  10   4 -14 229.783 77.4868   2
  10  -4 -13 1025.72 205.030   2
  10   4 -13 1134.18 137.890   2
 -10  -4  13 1277.32 151.593   3
  10  -4 -12 866.851 201.911   2
  10   4 -12 989.089 132.796   2
 -10  -4  12 825.867 126.772   3
  10  -4 -11 844.481 193.915   2
 -10  -4  11 755.614 126.765   3
  10  -4 -10 1946.62 242.543   2
 -10  -4  10 1993.59 191.565   3
  10  -4  -9 498.022 159.406   2
 -10  -4   9 505.982 108.534   3
  10  -4  -8 3718.17 304.094   2
 -10  -4   8 3442.44 266.342   3
  10  -4  -7 363.096 141.408   2
 -10  -4   7 318.890 103.799   3
 -10   4   6 6420.45 318.248   1
  10  -4  -6 6037.94 374.938   2
 -10  -4   6 5517.83 357.624   3
 -10   4   5 14.2184 45.4721   1
  10  -4  -5-7.68940 111.446   2
 -10  -4   5-125.548 107.805   3
 -10   4   4 7753.92 367.129   1
  10  -4  -4 7826.88 418.913   2
 -10  -4   4 7977.16 444.480   3
  10  -4  -3 844.101 154.247   2
 -10  -4   3 708.505 148.593   3
  10  -4  -2 4227.22 280.869   2
 -10  -4   2 4025.22 317.365   3
  10  -4  -1 4795.61 292.912   2
 -10  -4   1 4428.76 336.772   3
  10  -4   0 577.360 116.411   2
 -10   4   0 595.458 93.7853   2
 -10  -4   0 677.385 164.124   3
  10  -4   1 9326.73 411.023   2
 -10  -4  -1 8951.13 502.365   3
 -10   4  -1 9095.22 384.716   2
 -10  -4  -2 187.450 129.457   3
 -10  -4  -3 7721.78 472.691   3
  10  -4   4 1408.15 126.703   2
 -10  -4  -4 1267.44 210.330   3
 -10  -4  -5 4127.16 348.426   3
 -10  -4  -6 2387.71 268.848   3
 -10  -4  -7 2600.63 283.052   3
 -10  -4  -8 3526.59 333.147   3
 -10  -4  -9-17.3360 83.5235   3
 -10  -4 -10 2134.80 269.990   3
 -10  -4 -11 79.2177 127.893   3
 -10  -4 -12 2460.10 292.869   3
  10  -5 -17 312.509 196.334   3
  10  -5 -16 290.391 182.713   3
  10  -5 -15 85.7493 154.400   3
  10  -5 -14 396.281 184.903   3
  10   5 -13 174.481 69.6161   2
  10  -5 -13 374.374 184.671   3
 -10  -5  13 254.691 83.3280   3
  10  -5 -12 99.6236 178.722   3
 -10  -5  12 76.4696 67.0722   3
  10  -5 -11 1747.51 266.455   2
 -10  -5  11 1526.12 180.349   3
  10  -5 -10 508.416 184.824   2
 -10  -5  10 254.399 98.4366   3
  10  -5  -9 3950.42 357.962   2
 -10  -5   9 4258.43 313.456   3
  10  -5  -8 419.448 173.436   2
 -10  -5   8 463.005 123.463   3
  10  -5  -7 7904.95 482.686   2
 -10  -5   7 7769.20 453.397   3
  10  -5  -6 142.087 145.911   2
 -10  -5   6 0.58764 102.826   3
  10  -5  -5 6513.25 420.307   2
 -10  -5   5 6335.74 417.246   3
  10  -5  -4 222.776 136.368   2
 -10  -5   4-5.58195 108.828   3
  10  -5  -3 2490.16 247.446   2
 -10  -5   3 2161.68 250.442   3
  10  -5  -2 240.077 120.723   2
 -10  -5   2 222.509 125.025   3
 -10  -5   1 1143.24 196.090   3
  10  -5   0 442.758 137.625   3
 -10  -5   0 318.698 137.800   3
  10  -5   1 296.109 118.080   3
 -10  -5  -1 93.2306 100.115   3
  10  -5   2 18.2440 82.9337   3
 -10  -5  -2 78.9109 129.642   3
 -10  -5  -3 40.9902 120.143   3
 -10  -5  -4 644.549 164.983   3
 -10  -5  -5 549.262 178.156   3
 -10  -5  -6 393.207 157.427   3
 -10  -5  -7 2658.41 305.584   3
 -10  -5  -8 202.333 139.600   3
  10  -6 -12 2156.70 312.392   3
  10  -6 -11 147.937 183.823   3
 -10  -6  11 14.7946 61.1255   3
  10  -6 -10 1980.59 298.768   3
 -10  -6  10 1727.45 207.848   3
  10  -6  -9-58.6845 154.620   3
 -10  -6   9-87.9901 86.7611   3
  10  -6  -8 3711.58 375.632   3
 -10  -6   8 3376.24 303.696   3
  10  -6  -7 129.273 159.604   3
 -10  -6   7 34.6828 92.6394   3
  10  -6  -6 3361.62 346.040   3
 -10  -6   6 3441.85 320.560   3
  10  -6  -5 44.2650 139.524   3
 -10  -6   5-4.34355 104.324   3
  10  -6  -4 4368.85 386.473   3
 -10  -6   4 4747.81 391.071   3
  10  -6  -3 141.501 129.685   3
 -10  -6   3 163.919 108.070   3
  10  -6  -2 4132.35 360.102   3
 -10  -6   2 4878.66 407.149   3
  10  -6  -1 180.623 124.877   3
 -10  -6   1 222.205 137.485   3
 -10  -6   0 770.962 187.891   3
 -10  -6  -1 528.560 162.958   3
 -10  -6  -2 303.449 151.777   3
  10  -7  -6 267.840 171.164   3
 -10  -7   6 50.8751 100.198   3
  10  -7  -5 70.3507 121.159   3
  11   0 -25 195.936 128.596   2
  11   0 -24 97.1088 101.764   2
  11   0 -23 967.879 170.931   2
  11   0 -22-71.7023 115.616   2
  11   0 -21 456.383 135.924   2
  11   0 -20-79.1706 117.316   2
  11   0 -19 4392.87 315.773   2
  11   0 -18 243.351 122.823   2
  11   0 -17 5370.39 334.561   2
  11   0 -16 20.0881 114.325   2
  11   0 -15 945.867 159.139   2
  11   0 -14-163.733 137.342   2
  11   0 -13 1526.77 174.751   2
  11   0 -12 115.951 119.708   2
  11   0 -11 6382.96 340.440   2
  11   0 -10 75.9938 114.192   2
  11   0  -9 6589.47 326.803   2
  11   0  -9 5535.07 302.837   3
  11   0  -8 25.9190 91.8750   2
  11   0  -8-23.6212 48.9992   3
  11   0  -7 9573.95 420.481   3
  11   0  -6 19.6422 51.9687   3
  11   0  -5 42480.9 1281.21   3
  11   0  -4 46.8499 101.218   2
  11   0  -4 37.4937 61.3346   3
  11   0  -3 62553.9 1799.20   3
  11   0  -3 62280.3 1768.11   2
  11   0  -2 3.20231 88.4659   2
 -11   0   2 61.0918 82.3262   3
  11   0  -2-97.0772 68.0089   3
 -11   0   1 31452.4 994.862   3
  11   0  -1 32284.3 1033.22   3
 -11   0   0-49.6814 85.1114   3
  11   0   0 32.3785 62.1447   3
  11   0   1 27399.9 903.174   3
 -11   0  -1 25423.3 853.729   3
  11   0   2 64.0919 74.8246   3
 -11   0  -2-41.4936 71.1350   3
  11   0   3 2837.38 228.377   3
 -11   0  -3 2951.03 206.693   3
 -11   0  -4-22.7859 71.3356   3
  11   0   4-173.391 101.344   3
 -11   0  -5 905.596 123.951   3
 -11   0  -6-9.95821 61.9108   3
 -11   0  -7 155.969 69.7146   3
 -11   0  -8-39.3210 59.4153   3
 -11   0  -9 2225.07 186.672   3
 -11   0 -10-26.5802 56.2635   3
 -11   0 -11 4291.46 268.324   3
  11   0  12 2.10854 94.8150   1
 -11   0 -12-29.6361 55.1002   3
  11   0  13 1781.43 210.626   1
  11   0  14 33.2457 100.101   1
  11   0  15 3044.49 286.745   1
  11  -1 -26 390.095 157.319   2
  11  -1 -25 47.6328 123.080   2
  11  -1 -24 937.984 203.523   2
  11   1 -23 198.429 104.445   2
  11  -1 -23 296.946 140.298   2
  11   1 -22 3048.17 254.459   2
  11  -1 -22 2492.06 276.180   2
 -11   1  21 3482.88 225.110   1
  11  -1 -21 3379.28 305.689   2
  11   1 -21 2958.44 250.218   2
  11   1 -20 3809.87 276.302   2
  11  -1 -20 2975.76 293.237   2
  11  -1 -19-136.348 136.634   2
  11   1 -19 24.1766 89.1060   2
  11  -1 -18-100.726 127.538   2
  11   1 -18-9.80120 87.6871   2
  11  -1 -17 2362.78 245.283   2
  11   1 -17 2586.85 219.204   2
  11  -1 -16 92.8791 126.317   2
  11   1 -16-109.017 108.763   2
  11  -1 -15 2142.56 229.859   2
  11   1 -15 1729.22 179.408   2
  11   1 -14 675.997 81.7264   1
  11  -1 -14 941.647 175.797   2
  11   1 -14 777.684 140.295   2
  11   1 -13 4826.48 225.963   1
  11   1 -13 5257.92 298.750   2
  11  -1 -13 5627.06 334.706   2
  11   1 -12 72.2745 49.8353   1
  11  -1 -12 32.5839 113.800   2
  11   1 -12 44.9694 96.7348   2
  11   1 -11 6397.33 262.345   1
  11  -1 -11 7098.03 370.955   2
  11   1 -11 6774.49 340.005   2
  11  -1 -10 8561.23 409.240   2
  11   1 -10 8245.87 388.850   2
  11  -1  -9 3328.06 244.064   2
  11   1  -9 3506.91 240.723   2
  11   1  -9 4062.24 255.969   3
  11  -1  -8 7994.37 381.068   2
  11   1  -8 7562.50 368.370   2
  11   1  -8 7536.37 375.109   3
  11  -1  -7 2724.09 218.233   2
 -11   1   7 2344.83 186.181   2
 -11  -1   7 2664.25 203.100   3
  11   1  -7 2770.49 213.414   2
  11  -1  -7 2486.31 192.656   3
  11   1  -7 2562.23 207.050   3
  11  -1  -6 28075.8 905.912   2
 -11  -1   6 28482.5 916.026   3
  11  -1  -6 27684.0 912.697   3
  11   1  -6 28562.0 912.210   2
 -11   1   6 28202.3 900.470   2
  11   1  -6 27467.5 934.582   3
  11  -1  -5 785.974 135.096   2
  11  -1  -5 596.829 98.2829   3
  11   1  -5 735.651 120.332   3
  11  -1  -4 7287.46 348.567   2
  11  -1  -4 7341.46 260.805   1
  11   1  -4 7882.06 386.763   3
 -11  -1   4 6721.67 346.670   3
  11  -1  -4 7557.76 353.875   3
  11  -1  -3 1563.52 160.107   2
  11  -1  -3 1832.99 118.483   1
  11   1  -3 1681.91 173.791   3
 -11  -1   3 1716.21 166.858   3
  11  -1  -3 1681.56 153.940   3
  11  -1  -2 9214.91 340.457   1
  11  -1  -2 9484.86 400.573   2
  11  -1  -2 9253.46 407.894   3
 -11  -1   2 9218.50 414.496   3
  11  -1  -1 650.643 92.0211   1
  11  -1  -1 652.864 102.568   3
 -11  -1   1 635.256 119.460   3
  11  -1   0 6075.33 282.275   1
  11  -1   0 6896.73 334.200   3
 -11  -1   0 6276.67 331.138   3
  11  -1   1 1892.30 160.186   1
 -11  -1  -1 1972.18 187.476   3
  11  -1   1 1880.19 172.811   3
  11  -1   2 2697.37 196.231   1
 -11  -1  -2 3149.93 233.816   3
  11  -1   2 2954.77 217.566   3
  11  -1   3 2351.19 191.295   1
  11  -1   3 2443.86 198.861   3
 -11  -1  -3 2587.21 214.950   3
  11  -1   4 1528.27 165.334   1
  11  -1   4 1472.47 154.139   3
 -11  -1  -4 1610.45 174.989   3
  11  -1   4 1338.76 142.193   2
  11  -1   5 4161.58 265.776   1
  11  -1   5 3894.22 260.877   3
 -11  -1  -5 3707.43 265.810   3
  11  -1   5 4204.84 241.563   2
  11  -1   6 744.416 133.163   1
  11  -1   6 900.885 111.941   2
  11  -1   6 849.921 123.943   3
 -11  -1  -6 607.447 116.739   3
  11  -1   7 4484.79 293.116   1
  11  -1   7 3908.49 264.096   3
  11  -1   7 4588.19 250.436   2
 -11  -1  -7 4219.27 287.909   3
  11  -1   8 69.7797 64.3061   2
  11  -1   8 21.5610 88.2570   1
  11  -1   8 102.395 66.0192   3
 -11  -1  -8-84.2291 96.1314   3
  11  -1   9 1278.81 176.859   1
 -11  -1  -9 1196.62 157.046   3
  11  -1  10 2823.33 254.144   1
 -11  -1 -10 2698.93 237.561   3
  11  -1  11 635.674 145.342   1
 -11  -1 -11 686.794 126.826   3
  11  -1  12 2216.01 247.281   1
 -11  -1 -12 2402.17 226.617   3
  11  -1  13-21.2154 103.441   1
 -11  -1 -13 72.6542 68.2459   3
  11  -1  14 1982.89 239.341   1
  11  -2 -26 176.835 151.562   3
  11  -2 -25-58.7880 136.533   3
  11  -2 -24 90.2079 145.672   2
  11  -2 -23 207.844 154.912   2
  11  -2 -22 134.276 138.547   2
  11  -2 -21 411.302 173.497   2
  11   2 -21 283.338 93.1805   2
  11  -2 -20 414.261 176.568   2
  11   2 -20 236.263 87.7617   2
  11  -2 -19 662.979 182.817   2
  11   2 -19 602.441 116.367   2
 -11   2  18 151.613 55.6976   1
  11  -2 -18 42.2251 127.706   2
  11   2 -18 84.2384 79.6767   2
 -11   2  17 100.790 44.4065   1
  11  -2 -17-19.6896 146.296   2
  11   2 -17-18.4797 76.8235   2
  11  -2 -16 1246.92 204.878   2
 -11   2  16 1589.93 103.530   1
  11   2 -16 1354.77 156.826   2
  11  -2 -15 334.273 143.111   2
 -11   2  15 672.514 61.2205   1
  11   2 -15 656.634 124.556   2
  11   2 -14 4028.77 241.402   1
 -11   2  14 4853.48 168.277   1
  11  -2 -14 4349.48 322.790   2
  11   2 -14 4210.60 266.724   2
  11   2 -13 356.995 81.5467   1
 -11   2  13 391.093 35.2576   1
  11  -2 -13 579.891 174.090   2
  11   2 -13 292.370 101.402   2
  11   2 -12 11355.4 462.496   1
  11  -2 -12 12886.5 564.061   2
  11   2 -12 12858.5 511.415   2
  11  -2 -11 369.574 168.793   2
  11   2 -11 291.254 107.637   2
  11  -2 -10 4613.63 307.595   2
 -11  -2  10 4643.47 280.191   3
  11   2 -10 4767.41 288.652   2
  11  -2  -9 125.883 129.880   2
  11   2  -9 88.6637 92.2054   2
 -11  -2   9 2.28212 83.4060   3
  11  -2  -8 2483.70 230.193   2
 -11  -2   8 2527.67 203.956   3
  11  -2  -7 3605.82 263.970   2
 -11  -2   7 2890.68 221.014   3
  11  -2  -6 1130.87 161.816   2
 -11  -2   6 1270.25 152.481   3
  11  -2  -5 7719.46 374.526   2
 -11  -2   5 7850.21 383.148   3
  11  -2  -4 565.983 127.935   2
 -11   2   4 741.523 103.674   2
 -11  -2   4 819.917 142.006   3
  11  -2  -3 2831.06 211.580   2
 -11  -2   3 2852.30 233.172   3
  11  -2  -3 3052.67 215.288   3
 -11   2   3 3190.58 205.701   2
  11  -2  -2 3141.39 219.105   2
 -11  -2   2 2647.14 232.014   3
  11  -2  -2 2983.54 215.922   3
  11  -2  -1 1486.49 152.137   2
  11  -2  -1 1207.62 137.115   3
 -11  -2   1 830.246 146.188   3
  11  -2   0 13966.4 536.210   3
 -11  -2   0 12672.2 560.294   3
  11  -2   1 4400.88 262.977   1
  11  -2   1 4683.63 271.943   3
 -11  -2  -1 4543.23 303.724   3
  11  -2   2 5483.65 301.483   1
  11  -2   2 5028.94 282.945   3
 -11  -2  -2 4727.89 323.439   3
  11  -2   3 62.8177 89.8334   1
 -11  -2  -3-101.167 126.196   3
  11  -2   3 46.6114 57.7218   3
  11  -2   4 27481.8 944.926   1
  11  -2   4 28569.6 920.896   3
 -11  -2  -4 26954.0 978.612   3
  11  -2   5 2501.32 224.661   1
  11  -2   5 2398.28 188.812   3
 -11  -2  -5 2529.57 239.623   3
  11  -2   6 22410.8 830.324   1
  11  -2   6 21955.4 758.727   3
 -11  -2  -6 22353.3 855.255   3
  11  -2   7 122.366 112.566   1
 -11  -2  -7-9.12163 97.1589   3
  11  -2   8 8775.93 476.920   1
 -11  -2  -8 9746.16 504.161   3
  11  -2   9 15.2232 109.579   1
 -11  -2  -9-149.765 113.120   3
  11  -2  10 4293.84 332.374   1
 -11  -2 -10 4166.91 328.308   3
  11  -2  11 786.448 157.823   1
 -11  -2 -11 826.559 160.234   3
  11  -2  12 40.2689 110.807   1
 -11  -2 -12-20.0038 91.7904   3
  11  -2  13 1841.70 239.869   1
 -11  -2 -13 1342.70 193.628   3
  11  -2  14 82.6068 106.094   1
 -11  -2 -14 38.6707 83.3987   3
  11  -3 -24 69.9245 149.347   3
  11  -3 -23 77.4421 138.316   3
  11  -3 -22 160.161 144.637   2
  11  -3 -21 187.538 153.860   2
  11  -3 -20 474.248 180.135   2
  11  -3 -19 1003.40 217.233   2
  11   3 -19 593.503 103.195   2
  11  -3 -18 152.764 155.585   2
  11   3 -18 3.64900 65.5079   2
  11  -3 -17 3091.85 316.961   2
  11   3 -17 3181.67 221.981   2
  11  -3 -16-18.9558 121.582   2
  11   3 -16-36.1507 65.4338   2
  11  -3 -15 2515.82 274.697   2
  11   3 -15 2890.19 215.529   2
  11  -3 -14-14.3794 155.357   2
  11   3 -14 32.7938 68.9528   2
  11  -3 -13 3276.28 291.713   2
  11   3 -13 3560.20 239.272   2
  11  -3 -12 400.027 152.565   2
  11   3 -12 412.883 100.242   2
 -11  -3  12 329.322 83.4970   3
  11  -3 -11 4221.52 325.521   2
  11   3 -11 4422.66 279.392   2
 -11  -3  11 4362.97 282.565   3
  11  -3 -10 1248.85 188.416   2
 -11  -3  10 1490.37 164.635   3
 -11   3   9 8066.81 302.855   1
  11  -3  -9 7845.47 439.362   2
 -11  -3   9 8596.12 410.948   3
  11  -3  -8 90.1543 129.332   2
 -11   3   8-8.54672 37.1074   1
 -11  -3   8 45.2702 91.5742   3
 -11   3   7 4737.15 216.537   1
  11  -3  -7 5418.75 331.598   2
 -11  -3   7 5066.74 313.907   3
 -11   3   6 340.284 61.1521   1
  11  -3  -6 558.511 152.257   2
 -11  -3   6 423.458 117.880   3
 -11   3   5 3388.64 182.824   1
  11  -3  -5 3973.15 276.599   2
 -11  -3   5 3436.07 265.433   3
 -11   3   4 446.674 74.5009   1
  11  -3  -4 608.689 141.702   2
 -11  -3   4 302.714 110.525   3
 -11   3   3 352.407 68.8944   1
  11  -3  -3 556.008 136.722   2
 -11  -3   3 283.395 113.339   3
  11  -3  -2 14278.9 565.893   2
 -11   3   2 14853.3 558.349   2
 -11  -3   2 14651.6 626.418   3
  11  -3  -1 3249.11 228.436   2
 -11  -3   1 3038.23 261.098   3
 -11   3   1 3190.47 210.413   2
  11  -3   0 766.899 115.772   2
  11  -3   0 683.694 111.649   3
 -11  -3   0 838.538 165.891   3
 -11  -3  -1 8525.17 465.340   3
  11  -3   1 8826.11 416.675   3
 -11  -3  -2 13964.7 633.926   3
  11  -3   2 14210.9 564.362   3
 -11  -3  -3 8793.42 479.507   3
  11  -3   3 8011.60 385.778   3
  11  -3   4 274.654 69.8056   3
 -11  -3  -4 304.203 110.784   3
  11  -3   5 3511.58 193.582   2
 -11  -3  -5 3099.29 288.950   3
  11  -3   6 174.818 58.1426   2
 -11  -3  -6 89.9721 114.141   3
 -11  -3  -7 8742.99 510.283   3
 -11  -3  -8-88.2281 104.763   3
 -11  -3  -9 5504.87 401.160   3
 -11  -3 -10 448.381 146.960   3
 -11  -3 -11 4383.46 368.372   3
 -11  -3 -12-51.0429 110.440   3
 -11  -3 -13 1110.50 199.566   3
 -11  -3 -14 156.973 104.528   3
 -11  -3 -15-83.7182 104.532   3
  11  -4 -20 1070.23 235.055   3
  11  -4 -19 2461.68 326.130   2
  11  -4 -18 1697.69 274.605   2
  11  -4 -17 1246.94 236.121   2
  11  -4 -16 1064.14 234.139   2
  11   4 -16 621.805 104.521   2
  11  -4 -15 104.033 139.346   2
  11   4 -15 146.152 64.6655   2
  11  -4 -14 2783.68 306.492   2
  11   4 -14 2730.61 211.333   2
  11  -4 -13 211.445 172.825   2
  11   4 -13 101.703 75.9420   2
 -11  -4  13-29.9598 76.7809   3
  11  -4 -12 1473.15 232.767   2
 -11  -4  12 1346.86 165.068   3
  11   4 -12 1498.02 168.435   2
  11  -4 -11 245.475 161.189   2
 -11  -4  11 498.273 116.311   3
  11  -4 -10 5666.07 397.926   2
 -11  -4  10 5815.78 347.930   3
  11  -4  -9 3478.74 300.139   2
 -11  -4   9 3469.80 267.349   3
 -11   4   8 2578.80 182.823   1
  11  -4  -8 2648.82 266.976   2
 -11  -4   8 2838.92 244.848   3
 -11   4   7 2791.87 193.148   1
  11  -4  -7 2703.69 262.623   2
 -11  -4   7 3188.92 259.474   3
 -11   4   6 764.125 104.014   1
  11  -4  -6 719.724 160.463   2
 -11  -4   6 675.603 141.049   3
 -11   4   5 2897.60 201.813   1
  11  -4  -5 3097.65 264.798   2
 -11  -4   5 2764.74 255.958   3
  11  -4  -4 624.850 147.442   2
 -11  -4   4 641.661 148.114   3
  11  -4  -3 12320.8 538.676   2
 -11  -4   3 11578.5 578.458   3
  11  -4  -2 551.124 124.491   2
 -11  -4   2 560.068 140.302   3
  11  -4  -1 5325.08 313.674   2
 -11  -4   1 4905.16 364.159   3
  11  -4   0 162.526 89.1859   2
 -11  -4   0 92.1014 122.609   3
  11  -4   1 2221.22 192.647   2
 -11  -4  -1 2157.64 255.565   3
  11  -4   2 7095.21 337.607   2
 -11  -4  -2 6479.98 433.831   3
 -11  -4  -3 27.8526 99.7787   3
 -11  -4  -4 4145.05 353.272   3
 -11  -4  -5 1433.45 212.520   3
 -11  -4  -6 3872.08 345.316   3
 -11  -4  -7 336.315 132.615   3
 -11  -4  -8 2161.46 269.688   3
 -11  -4  -9 1943.68 260.238   3
 -11  -4 -10 645.595 173.011   3
 -11  -4 -11 368.703 147.673   3
  11  -5 -17 455.099 206.847   3
  11  -5 -16 3483.70 382.092   3
  11  -5 -15 460.008 179.927   3
  11  -5 -14 645.972 217.011   2
 -11  -5  14 355.529 94.0522   3
  11   5 -13 247.955 84.1804   2
 -11  -5  13 335.701 92.8907   3
  11  -5 -12 341.580 171.892   2
 -11  -5  12 121.207 79.0669   3
  11  -5 -11 877.648 210.529   2
 -11  -5  11 591.057 123.981   3
  11  -5 -10 1726.54 260.398   2
 -11  -5  10 1552.55 190.087   3
  11  -5  -9 105.937 135.284   2
 -11  -5   9 39.1403 77.4656   3
  11  -5  -8 8288.15 500.509   2
 -11  -5   8 7985.12 465.873   3
  11  -5  -7 175.667 139.918   2
 -11  -5   7-37.4812 97.6795   3
  11  -5  -6 4186.51 334.783   2
 -11  -5   6 3809.07 321.298   3
  11  -5  -5 292.850 137.150   2
 -11  -5   5 310.402 125.390   3
  11  -5  -4 4095.93 322.203   2
 -11  -5   4 4345.32 355.320   3
  11  -5  -3 154.065 125.066   2
 -11  -5   3-69.7142 98.5977   3
  11  -5  -2 5895.64 371.064   2
 -11  -5   2 6070.16 427.532   3
  11  -5  -1 448.106 123.595   2
 -11  -5   1 243.685 128.933   3
  11  -5   0 3720.52 274.229   2
 -11  -5   0 3767.27 345.053   3
 -11  -5  -1 125.222 129.947   3
 -11  -5  -2 2128.14 267.409   3
 -11  -5  -3 142.290 130.314   3
 -11  -5  -4 994.409 204.216   3
 -11  -5  -5 196.685 142.310   3
 -11  -5  -6 60.2695 111.015   3
 -11  -5  -7 25.7295 115.124   3
  11  -6 -12 20.0156 141.572   3
  11  -6 -11 152.305 175.310   3
 -11  -6  11 94.5124 77.2695   3
  11  -6 -10 325.739 185.114   3
 -11  -6  10 139.447 82.7810   3
  11  -6  -9 720.817 204.564   3
 -11  -6   9 841.695 162.451   3
  11  -6  -8 489.721 184.402   3
 -11  -6   8 308.415 130.500   3
  11  -6  -7 1113.13 229.030   3
 -11  -6   7 1459.16 217.398   3
  11  -6  -6 182.218 146.382   3
 -11  -6   6 142.844 97.3479   3
  11  -6  -5 2363.99 291.867   3
 -11  -6   5 2465.98 279.963   3
  11  -6  -4 87.3736 126.529   3
 -11  -6   4-52.1176 120.335   3
  11  -6  -3 3324.28 325.295   3
 -11  -6   3 3574.68 349.069   3
  11  -6  -2 114.580 132.553   3
 -11  -6   2 48.4542 114.208   3
 -11  -6   1 2950.50 317.694   3
 -11  -6   0 1214.75 213.859   3
 -11  -6  -1 1822.05 262.245   3
  12   0 -26 1182.79 207.100   2
  12   0 -25 37.9266 107.396   2
  12   0 -24 2182.88 253.563   2
  12   0 -23-140.872 121.789   2
  12   0 -22 4210.71 333.727   2
  12   0 -21-147.276 122.186   2
  12   0 -20 4153.19 313.457   2
  12   0 -19-9.37807 105.504   2
  12   0 -18 4149.73 305.101   2
  12   0 -17 42.0120 97.8499   2
  12   0 -16 2271.41 226.298   2
  12   0 -15 103.825 118.334   2
  12   0 -14 352.842 127.903   2
  12   0 -13-137.225 131.602   2
  12   0 -12 697.455 146.491   2
  12   0 -11 103.147 112.379   2
  12   0 -10 1405.11 182.131   2
  12   0  -9 49.4611 107.509   2
  12   0  -8-51.1247 102.753   2
  12   0  -7 16.3098 103.842   2
  12   0  -6 9597.47 432.239   2
  12   0  -5 93.9558 106.265   2
  12   0  -4 30283.4 980.657   2
  12   0  -3-39.8122 100.390   2
 -12   0   2 31167.5 1004.79   3
  12   0  -2 31608.7 1001.33   2
  12   0  -1 43.3311 101.134   2
 -12   0   1-5.51495 89.4626   3
 -12   0   0 23795.1 808.118   3
 -12   0  -1 36.6327 78.1933   3
 -12   0  -2 21546.2 755.092   3
 -12   0  -3-30.0662 85.0252   3
 -12   0  -4 10001.6 444.565   3
 -12   0  -5-41.9608 68.3665   3
 -12   0  -6 3526.95 241.652   3
 -12   0  -7-31.6396 64.9887   3
 -12   0  -8 251.111 77.0262   3
 -12   0  -9-31.9883 62.3511   3
 -12   0 -10 96.3269 66.6120   3
  12   0  11-51.9977 93.8001   1
 -12   0 -11-37.0697 53.0797   3
  12   0  12 2674.32 255.783   1
  12   0  13-3.83114 78.5809   1
  12   0  14 7746.48 470.502   1
  12  -1 -27 117.495 120.427   2
  12  -1 -26 148.408 125.748   2
  12  -1 -25 1270.99 222.967   2
  12   1 -24-31.8011 97.4611   2
  12  -1 -24 138.563 140.969   2
  12  -1 -23 1804.45 247.830   2
  12   1 -23 1884.42 212.006   2
  12   1 -22 54.6200 91.4391   2
  12  -1 -22 96.9167 115.795   2
  12  -1 -21 64.9704 127.037   2
  12   1 -21 141.829 106.051   2
  12  -1 -20-7.39756 132.815   2
  12   1 -20 227.640 114.430   2
  12  -1 -19 369.808 137.004   2
  12   1 -19 451.732 128.686   2
  12  -1 -18 304.268 147.480   2
  12   1 -18-104.197 98.9993   2
  12  -1 -17 5959.96 379.669   2
  12   1 -17 5371.81 332.528   2
  12  -1 -16 8.45209 125.276   2
  12   1 -16-128.368 106.199   2
  12  -1 -15 3727.32 290.966   2
  12   1 -15 4313.43 280.236   2
  12   1 -14 967.176 92.6868   1
  12  -1 -14 1101.76 179.792   2
  12   1 -14 1248.01 163.323   2
  12   1 -13 1773.99 123.321   1
  12  -1 -13 1639.30 207.378   2
  12   1 -13 2024.39 199.323   2
  12   1 -12 2103.38 132.159   1
  12  -1 -12 2552.73 240.331   2
  12   1 -12 2419.94 214.394   2
  12   1 -11-30.5266 48.5140   1
  12  -1 -11-103.785 133.894   2
  12   1 -11-93.6580 114.653   2
  12  -1 -10 4605.01 297.834   2
  12   1 -10 5033.02 300.154   2
  12   1  -9 1004.43 154.912   2
  12  -1  -9 1321.37 184.587   2
  12  -1  -8 3466.89 255.419   2
  12   1  -8 3325.83 245.917   2
  12  -1  -7 3113.75 239.945   2
 -12  -1   7 3628.97 244.440   3
  12   1  -7 3304.73 241.183   2
  12   1  -6 472.327 124.790   2
  12  -1  -6 473.832 129.592   2
 -12  -1   6 544.147 113.272   3
  12  -1  -5 6340.33 228.141   1
  12  -1  -5 6854.86 340.449   2
 -12  -1   5 6207.52 333.462   3
  12  -1  -4 1101.18 91.8528   1
  12  -1  -4 1064.67 153.407   2
 -12  -1   4 1015.65 140.440   3
  12  -1  -3 9786.02 351.714   1
  12  -1  -3 10310.3 434.659   2
 -12  -1   3 9732.51 441.603   3
  12  -1  -2 12.3974 63.3709   1
  12  -1  -2 48.4730 92.3449   2
  12  -1  -2 54.9314 54.9159   3
 -12  -1   2-3.89744 80.9046   3
  12  -1  -1 13425.6 473.508   1
  12  -1  -1 13698.3 526.037   2
  12  -1  -1 13647.7 550.853   3
 -12  -1   1 13062.4 541.930   3
  12  -1   0 922.439 121.829   1
  12  -1   0 970.464 132.868   2
 -12  -1   0 1022.23 147.104   3
  12  -1   0 899.540 128.975   3
  12  -1   1 11580.7 457.154   1
  12  -1   1 12733.3 529.182   3
 -12  -1  -1 11715.6 508.590   3
  12  -1   1 12374.0 489.300   2
  12  -1   2 1031.93 136.505   1
  12  -1   2 1091.68 135.838   2
 -12  -1  -2 1362.23 162.871   3
  12  -1   2 1166.96 144.326   3
  12  -1   3 3613.93 242.686   1
  12  -1   3 4348.89 278.375   3
 -12  -1  -3 4037.79 271.923   3
  12  -1   3 4057.63 246.854   2
  12  -1   4 1110.16 147.592   1
  12  -1   4 1201.08 149.965   3
 -12  -1  -4 994.340 149.624   3
  12  -1   4 1318.64 140.479   2
  12  -1   5 1528.39 168.921   1
  12  -1   5 1411.79 162.181   3
 -12  -1  -5 1655.75 180.721   3
  12  -1   5 1464.40 146.135   2
  12  -1   6 3912.37 270.808   1
  12  -1   6 4012.18 278.559   3
 -12  -1  -6 3993.77 282.077   3
  12  -1   6 4104.06 244.202   2
  12  -1   7 1736.09 190.179   1
  12  -1   7 1768.64 158.706   2
 -12  -1  -7 1800.67 190.176   3
  12  -1   8 5146.55 340.274   1
 -12  -1  -8 5449.97 344.637   3
  12  -1   8 6333.48 313.849   2
  12  -1   9 1531.92 196.443   1
 -12  -1  -9 1743.18 189.569   3
  12  -1   9 1783.27 161.551   2
  12  -1  10 1241.24 182.681   1
 -12  -1 -10 1736.59 190.936   3
  12  -1  10 1632.98 154.327   2
  12  -1  11 104.204 93.6898   1
 -12  -1 -11 48.4878 70.1996   3
  12  -1  12 1075.23 172.206   1
 -12  -1 -12 1150.81 158.585   3
  12  -1  13 1331.04 196.431   1
 -12  -1 -13 1468.68 179.301   3
  12  -1  14 709.724 156.906   1
  12  -2 -26 35.7422 121.883   3
  12  -2 -25 94.3239 137.860   2
  12  -2 -24 168.754 142.015   2
  12  -2 -23 154.293 156.537   2
  12  -2 -22 105.929 138.258   2
  12   2 -22 24.1288 76.4325   2
  12  -2 -21 239.477 148.853   2
  12   2 -21 104.668 82.1555   2
  12  -2 -20 114.252 150.853   2
  12   2 -20 136.345 91.1701   2
  12  -2 -19 251.243 155.625   2
  12   2 -19 373.148 103.726   2
  12  -2 -18 108.272 142.373   2
  12   2 -18 293.177 100.758   2
  12  -2 -17 463.471 147.148   2
  12   2 -17 970.100 141.740   2
 -12   2  16 422.563 42.4857   1
  12  -2 -16 330.577 153.378   2
  12   2 -16 556.331 116.515   2
  12   2 -15 2319.88 175.659   1
  12  -2 -15 2701.75 266.780   2
  12   2 -15 2431.50 217.701   2
  12   2 -14 894.289 110.142   1
  12  -2 -14 1305.79 203.016   2
  12   2 -14 1116.81 148.287   2
  12   2 -13 4382.32 250.510   1
  12  -2 -13 4745.56 334.731   2
  12   2 -13 4995.83 301.569   2
  12  -2 -12 986.697 176.329   2
  12   2 -12 873.903 148.095   2
  12  -2 -11 19006.1 745.516   2
  12   2 -11 19719.5 720.529   2
  12  -2 -10 924.823 183.036   2
  12   2 -10 797.764 147.385   2
 -12  -2  10 720.751 131.232   3
  12  -2  -9 20321.7 777.655   2
 -12  -2   9 21861.4 772.248   3
  12   2  -9 21183.5 767.598   2
  12  -2  -8 1478.13 194.625   2
 -12  -2   8 1528.59 168.541   3
  12  -2  -7 8744.87 424.487   2
 -12  -2   7 8432.92 411.111   3
  12  -2  -6-78.6178 130.882   2
 -12  -2   6 19.6507 93.3268   3
  12  -2  -5 7224.87 365.838   2
 -12  -2   5 7015.85 371.178   3
  12  -2  -4-76.1734 122.926   2
 -12  -2   4 416.046 118.927   3
  12  -2  -3 18661.1 671.088   2
 -12  -2   3 18696.7 703.509   3
  12  -2  -2 150.572 106.578   2
 -12  -2   2 140.500 107.508   3
  12  -2  -1 5473.14 296.111   2
 -12  -2   1 5786.32 347.479   3
  12  -2   0 3347.68 225.791   1
  12  -2   0 3574.43 227.942   2
  12  -2   0 3656.12 247.125   3
 -12  -2   0 3091.51 255.516   3
  12  -2   1 4374.30 265.192   1
  12  -2   1 4298.05 248.688   2
  12  -2   1 4426.81 274.094   3
 -12  -2  -1 3537.99 283.518   3
  12  -2   2 5849.84 323.854   1
  12  -2   2 6022.33 301.812   2
 -12  -2  -2 5726.77 359.822   3
  12  -2   2 5744.77 324.594   3
  12  -2   3 9829.73 453.290   1
  12  -2   3 9524.58 402.053   2
  12  -2   3 9777.79 448.522   3
 -12  -2  -3 9126.69 473.100   3
  12  -2   4 4824.95 258.182   2
  12  -2   4 4669.81 304.350   1
  12  -2   4 4848.06 294.610   3
 -12  -2  -4 4685.39 326.530   3
  12  -2   5 7732.71 411.999   1
  12  -2   5 8245.26 394.241   3
 -12  -2  -5 7442.81 434.818   3
  12  -2   6 948.523 157.086   1
 -12  -2  -6 754.713 146.444   3
  12  -2   7 7842.90 441.418   1
 -12  -2  -7 8258.07 464.684   3
  12  -2   8-127.446 120.732   1
 -12  -2  -8-17.3687 91.1103   3
  12  -2   9 4933.08 355.408   1
 -12  -2  -9 4555.60 344.252   3
  12  -2  10 123.416 98.6303   1
 -12  -2 -10 133.843 100.731   3
  12  -2  11 2250.88 254.807   1
 -12  -2 -11 1962.69 232.711   3
  12  -2  12 329.543 130.927   1
 -12  -2 -12-42.4147 98.7325   3
  12  -2  13 409.294 143.167   1
 -12  -2 -13 317.733 114.104   3
 -12  -2 -14-58.9082 90.1226   3
  12  -3 -23 565.640 189.149   2
  12  -3 -22 335.012 184.108   2
  12  -3 -21 224.715 167.775   2
  12  -3 -20 141.549 152.358   2
  12  -3 -19 21.5293 123.757   2
  12   3 -19-18.2250 70.1411   2
  12  -3 -18 524.409 181.749   2
  12   3 -18 895.332 125.634   2
  12  -3 -17 570.487 184.918   2
  12   3 -17 606.609 112.771   2
  12  -3 -16 298.069 163.112   2
  12   3 -16 570.016 114.046   2
  12  -3 -15 4.31197 137.567   2
  12   3 -15 100.353 79.0526   2
  12  -3 -14 967.141 201.707   2
  12   3 -14 1151.63 149.783   2
  12  -3 -13-94.1411 155.784   2
  12   3 -13 42.7651 79.1388   2
  12  -3 -12 5473.72 381.693   2
 -12  -3  12 6295.48 354.545   3
  12   3 -12 6003.58 340.976   2
 -12   3  11 188.767 36.4882   1
  12  -3 -11 245.919 140.900   2
  12   3 -11 270.399 108.840   2
 -12  -3  11 106.386 77.3011   3
 -12   3  10 15664.0 472.695   1
  12  -3 -10 15883.1 672.080   2
 -12  -3  10 15717.9 635.865   3
 -12   3   9 71.6110 32.3209   1
  12  -3  -9 116.910 132.845   2
 -12  -3   9 110.694 87.9345   3
 -12   3   8 14802.9 459.046   1
  12  -3  -8 14390.8 618.501   2
 -12  -3   8 14330.9 603.137   3
  12  -3  -7 1812.73 212.687   2
 -12   3   7 1791.56 113.075   1
 -12  -3   7 1571.34 182.479   3
 -12   3   6 5246.86 231.168   1
  12  -3  -6 5540.15 337.372   2
 -12  -3   6 5763.26 340.656   3
  12  -3  -5 536.185 140.359   2
 -12  -3   5 627.805 139.986   3
  12  -3  -4 2752.73 228.516   2
 -12  -3   4 3055.44 257.351   3
  12  -3  -3 2017.69 195.039   2
 -12  -3   3 1573.05 197.642   3
  12  -3  -2 994.849 142.087   2
 -12  -3   2 820.138 148.691   3
  12  -3  -1 67.4321 77.0435   2
 -12  -3   1-136.611 122.244   3
  12  -3   0 2609.62 200.369   2
 -12  -3   0 2144.46 231.445   3
  12  -3   1 1509.86 151.150   2
 -12  -3  -1 1131.33 171.160   3
  12  -3   2 4316.64 248.441   2
 -12  -3  -2 3948.13 317.597   3
 -12  -3  -3 1098.00 183.272   3
 -12  -3  -4 1829.80 220.242   3
 -12  -3  -5 916.155 176.895   3
 -12  -3  -6 3713.30 324.417   3
 -12  -3  -7 25.3660 97.0732   3
 -12  -3  -8 6934.81 456.945   3
 -12  -3  -9-40.7861 106.840   3
 -12  -3 -10 4929.73 392.896   3
 -12  -3 -11-0.37192 107.939   3
 -12  -3 -12 2169.56 266.338   3
 -12  -3 -13 22.5785 92.1878   3
 -12  -3 -14 556.447 151.679   3
  12  -4 -20 1064.58 232.064   2
  12  -4 -19 387.842 198.550   2
  12  -4 -18 657.991 186.953   2
  12  -4 -17 111.469 162.858   2
  12   4 -17 6.85233 56.4381   2
  12  -4 -16 840.398 214.234   2
  12   4 -16 544.765 104.361   2
  12  -4 -15 573.690 173.567   2
  12   4 -15 452.893 104.327   2
  12  -4 -14 762.737 212.770   2
  12   4 -14 725.956 128.735   2
  12  -4 -13 1429.17 235.812   2
  12   4 -13 1284.98 165.529   2
 -12  -4  13 1304.27 167.946   3
  12  -4 -12 23.9351 141.545   2
  12   4 -12 56.7945 77.5318   2
 -12  -4  12-15.0303 72.4554   3
  12  -4 -11 1731.29 231.547   2
 -12  -4  11 1908.99 200.131   3
  12  -4 -10-50.6031 127.979   2
 -12  -4  10 14.6308 77.8604   3
  12  -4  -9 2135.32 245.527   2
 -12  -4   9 2361.14 225.737   3
  12  -4  -8 301.846 141.683   2
 -12  -4   8 452.009 120.069   3
  12  -4  -7 1413.75 210.045   2
 -12  -4   7 1366.34 182.742   3
  12  -4  -6 1092.00 183.061   2
 -12  -4   6 1037.95 169.846   3
  12  -4  -5 3726.34 290.491   2
 -12  -4   5 3538.30 293.611   3
  12  -4  -4 1370.84 184.030   2
 -12  -4   4 1215.04 191.232   3
  12  -4  -3 2148.57 213.612   2
 -12  -4   3 2133.84 237.460   3
  12  -4  -2 4893.68 308.871   2
 -12  -4   2 4645.03 356.207   3
  12  -4  -1-39.9216 85.1083   2
 -12  -4   1-19.3664 116.042   3
  12  -4   0 7045.04 360.354   2
 -12  -4   0 6037.00 420.058   3
  12  -4   1 832.579 125.269   2
 -12  -4  -1 692.289 178.984   3
  12  -4   2 3057.52 215.259   2
 -12  -4  -2 3249.25 313.415   3
 -12  -4  -3 1663.72 228.279   3
 -12  -4  -4 1261.42 208.914   3
 -12  -4  -5 1266.91 208.072   3
 -12  -4  -6 956.160 191.340   3
 -12  -4  -7 2639.80 296.760   3
 -12  -4  -8 296.232 128.599   3
 -12  -4  -9 4476.93 390.965   3
 -12  -4 -10 146.675 119.397   3
  12  -5 -16 805.813 237.504   2
  12  -5 -15 952.566 242.799   2
  12   5 -14 161.863 78.5623   2
 -12  -5  14 211.298 80.9495   3
  12  -5 -13 897.291 213.364   2
  12   5 -13 728.091 132.691   2
 -12  -5  13 881.850 145.386   3
  12  -5 -12-47.7363 136.566   2
 -12  -5  12 85.2454 73.3984   3
  12  -5 -11 42.8616 157.705   2
 -12  -5  11 34.2237 69.2521   3
  12  -5 -10 102.801 150.581   2
 -12  -5  10 7.60306 78.7370   3
  12  -5  -9 1553.81 232.649   2
 -12  -5   9 1407.09 190.681   3
  12  -5  -8 465.644 170.592   2
 -12  -5   8 441.076 133.828   3
  12  -5  -7 2323.66 265.978   2
 -12  -5   7 2576.20 264.164   3
  12  -5  -6 268.175 134.050   2
 -12  -5   6 308.366 111.001   3
  12  -5  -5 1686.67 221.486   2
 -12  -5   5 2056.31 243.551   3
  12  -5  -4 162.412 116.962   2
 -12  -5   4-45.7237 112.974   3
  12  -5  -3 4013.36 306.885   2
 -12  -5   3 4221.00 357.305   3
  12  -5  -2 357.471 125.774   2
 -12  -5   2 185.562 113.846   3
  12  -5  -1 5331.52 339.263   2
 -12  -5   1 5646.23 420.031   3
 -12  -5   0 103.174 109.776   3
 -12  -5  -1 5804.05 436.949   3
 -12  -5  -2 77.3036 138.339   3
 -12  -5  -3 3458.50 340.825   3
 -12  -5  -4 6.10917 116.146   3
 -12  -5  -5 838.118 188.482   3
  12  -6 -11 507.498 194.733   3
 -12  -6  11 410.296 115.241   3
  12  -6 -10 318.565 195.402   3
 -12  -6  10-107.593 97.6386   3
  12  -6  -9 1097.88 244.181   3
 -12  -6   9 932.343 173.569   3
  12  -6  -8-146.980 172.217   3
 -12  -6   8 61.4744 81.8956   3
  12  -6  -7 741.073 203.592   3
 -12  -6   7 388.397 128.671   3
  12  -6  -6 1071.22 223.965   3
 -12  -6   6 1255.89 204.956   3
  12  -6  -5 347.241 164.217   3
 -12  -6   5 110.357 94.6670   3
  12  -6  -4 2158.91 274.981   3
 -12  -6   4 1924.55 266.337   3
  12  -6  -3 23.4171 116.793   3
 -12  -6   3-10.6839 109.614   3
 -12  -6   2 3587.08 355.567   3
 -12  -6   1 35.3316 94.1703   3
  13   0 -26 57.5034 98.9492   2
  13   0 -25 1318.39 215.243   2
  13   0 -24 32.8968 112.735   2
  13   0 -23-0.61758 108.713   2
  13   0 -22-19.1951 114.166   2
  13   0 -21 1243.81 192.024   2
  13   0 -20 194.381 128.949   2
  13   0 -19 2542.16 248.086   2
  13   0 -18 235.349 132.723   2
  13   0 -17 5059.71 339.283   2
  13   0 -16-31.4866 97.5840   2
  13   0 -15 1260.98 175.522   2
  13   0 -14-98.6642 133.780   2
  13   0 -13 8480.12 432.956   2
  13   0 -12 321.152 144.518   2
  13   0 -11 8700.70 430.969   2
  13   0 -10 40.9872 121.218   2
  13   0  -9 13447.9 560.787   2
  13   0  -8 77.4596 112.077   2
  13   0  -7 1372.66 173.754   2
  13   0  -6 25.3568 115.347   2
  13   0  -5 590.653 137.040   2
  13   0  -4 6.63723 106.809   2
  13   0  -3 7969.48 394.958   2
  13   0  -2-28.7838 108.902   2
 -13   0   1 15289.2 600.629   3
  13   0  -1 15772.8 608.694   2
 -13   0   0-73.7043 94.4448   3
 -13   0  -1 11495.8 500.429   3
 -13   0  -2-64.2486 79.6750   3
 -13   0  -3 21125.9 763.518   3
 -13   0  -4-26.7055 69.8629   3
 -13   0  -5 11768.9 514.375   3
 -13   0  -6-64.3936 72.0221   3
 -13   0  -7 5456.15 322.864   3
 -13   0  -8 3.54261 69.0690   3
 -13   0  -9 3003.66 231.220   3
  13   0  10 47.7549 81.8056   1
 -13   0 -10 40.6654 54.9018   3
  13   0  11 784.552 157.901   1
  13   0  12 46.1795 106.747   1
  13   0  13 635.266 143.031   1
  13  -1 -27 391.792 157.691   2
  13  -1 -26-21.8992 112.225   2
  13  -1 -25 13.7762 129.164   2
  13   1 -24 185.146 105.404   2
  13  -1 -24 252.794 153.794   2
  13   1 -23 486.575 131.879   2
  13  -1 -23 944.234 187.847   2
  13  -1 -22 224.871 135.170   2
  13   1 -22 485.297 127.986   2
  13  -1 -21 895.525 187.642   2
  13   1 -21 1048.81 166.555   2
  13  -1 -20 1037.51 182.446   2
  13   1 -20 1279.40 180.193   2
  13  -1 -19 1671.37 229.285   2
  13   1 -19 1270.51 176.106   2
  13  -1 -18 2955.43 278.763   2
  13   1 -18 2794.72 244.246   2
  13  -1 -17 369.894 141.088   2
  13   1 -17 285.937 108.735   2
  13   1 -16 2138.85 210.905   2
  13  -1 -16 2182.01 235.419   2
  13  -1 -15 982.784 178.957   2
  13   1 -15 1237.25 166.044   2
  13   1 -14 2597.53 147.380   1
  13   1 -14 2577.54 228.877   2
  13  -1 -14 2821.04 254.969   2
  13   1 -13 1517.92 110.811   1
  13  -1 -13 1458.95 205.196   2
  13   1 -13 1624.42 191.100   2
  13   1 -12 5525.00 234.384   1
  13   1 -12 5566.56 332.012   2
  13  -1 -12 5903.06 359.753   2
  13  -1 -11 1666.12 200.756   2
  13   1 -11 1983.52 210.370   2
  13  -1 -10 176.906 133.827   2
  13   1 -10 173.429 110.925   2
  13  -1  -9 5244.46 324.591   2
  13   1  -9 5281.29 321.376   2
  13   1  -8 476.845 140.508   2
  13  -1  -8 406.871 136.236   2
  13  -1  -7 13882.7 560.690   2
  13   1  -7 13851.8 565.305   2
 -13  -1   7 13308.9 556.802   3
  13  -1  -6 123.025 110.751   2
  13   1  -6-46.9337 119.446   2
 -13  -1   6-48.4345 92.1118   3
  13  -1  -5 1799.08 107.350   1
  13  -1  -5 1710.58 192.527   2
 -13  -1   5 1660.51 176.616   3
  13  -1  -4 13383.2 431.273   1
  13  -1  -4 12681.4 533.977   2
 -13  -1   4 12757.3 540.892   3
  13  -1  -3 4522.35 214.593   1
  13  -1  -3 4694.21 288.703   2
 -13  -1   3 4507.56 290.402   3
  13  -1  -2 2589.08 168.014   1
  13  -1  -2 2445.54 205.634   2
 -13  -1   2 2398.29 210.976   3
  13  -1  -1 4349.80 231.866   1
  13  -1  -1 4260.48 269.360   2
 -13  -1   1 4026.08 275.953   3
  13  -1   0 7112.53 323.956   1
 -13  -1   0 7081.16 374.056   3
  13  -1   0 7136.83 355.386   2
  13  -1   1 1516.96 153.270   1
  13  -1   1 1418.89 159.117   2
 -13  -1  -1 1588.88 179.884   3
  13  -1   2 9177.68 408.235   1
 -13  -1  -2 8854.97 438.860   3
  13  -1   2 9977.17 428.733   2
  13  -1   3 110.222 85.8824   1
  13  -1   3 241.622 91.9677   2
 -13  -1  -3 304.365 103.878   3
  13  -1   4 15142.9 608.116   1
 -13  -1  -4 15457.7 639.043   3
  13  -1   4 16741.0 610.335   2
  13  -1   5 1636.98 180.476   1
 -13  -1  -5 1641.05 182.937   3
  13  -1   5 1740.01 165.331   2
  13  -1   6 6077.18 354.961   1
 -13  -1  -6 5613.13 349.353   3
  13  -1   6 6367.57 327.867   2
  13  -1   7 77.4204 97.1829   1
  13  -1   7 190.116 74.3754   2
 -13  -1  -7 242.306 91.7504   3
  13  -1   8 2249.67 227.232   1
 -13  -1  -8 1933.90 201.561   3
  13  -1   8 1850.08 167.801   2
  13  -1   9 750.750 144.995   1
  13  -1   9 717.857 111.403   2
 -13  -1  -9 498.613 117.591   3
  13  -1  10 952.966 159.172   1
 -13  -1 -10 1323.11 167.554   3
  13  -1  11 1755.76 222.738   1
 -13  -1 -11 1807.42 201.377   3
  13  -1  12 113.088 106.643   1
 -13  -1 -12-19.6655 65.1896   3
  13  -1  13 278.950 130.689   1
  13  -2 -25 53.7741 145.209   2
  13  -2 -24 1169.55 230.982   2
  13  -2 -23 270.819 153.528   2
  13  -2 -22 473.208 167.852   2
  13   2 -22 295.236 101.867   2
  13  -2 -21-11.8750 142.429   2
  13   2 -21 3.22710 76.0751   2
  13  -2 -20 606.568 174.519   2
  13   2 -20 618.727 128.885   2
  13  -2 -19 504.504 154.277   2
  13   2 -19 531.645 123.268   2
  13  -2 -18 1548.93 230.084   2
  13   2 -18 1278.20 164.590   2
  13  -2 -17 41.3130 145.961   2
  13   2 -17 180.967 87.9156   2
  13  -2 -16 561.901 174.192   2
  13   2 -16 346.093 105.827   2
  13   2 -15 1227.79 129.242   1
  13  -2 -15 1441.76 209.129   2
  13   2 -15 1355.68 166.163   2
  13   2 -14 3144.69 208.454   1
  13  -2 -14 3226.92 282.157   2
  13   2 -14 3596.46 259.772   2
  13   2 -13 660.391 93.6274   1
  13  -2 -13 910.862 176.837   2
  13   2 -13 734.252 137.574   2
  13  -2 -12 3531.63 288.759   2
  13   2 -12 3580.01 260.810   2
  13  -2 -11 38.8289 140.425   2
  13   2 -11 90.3102 103.061   2
  13  -2 -10 6967.18 399.811   2
 -13  -2  10 6861.19 379.121   3
  13   2 -10 7542.78 391.101   2
  13  -2  -9 456.377 159.892   2
  13   2  -9 604.660 147.398   2
 -13  -2   9 411.425 109.180   3
  13  -2  -8 4057.07 299.435   2
  13   2  -8 4453.19 301.394   2
 -13  -2   8 4179.44 284.177   3
  13  -2  -7 5800.83 352.629   2
 -13  -2   7 6336.35 354.068   3
  13  -2  -6 26589.6 913.763   2
 -13  -2   6 26645.6 926.183   3
  13  -2  -5-119.632 125.185   2
 -13  -2   5-17.0535 103.079   3
  13  -2  -4 2078.73 202.312   2
 -13  -2   4 2305.15 217.790   3
  13  -2  -3 12979.8 527.936   2
 -13  -2   3 12319.2 549.531   3
  13  -2  -2 5090.50 294.930   2
 -13  -2   2 4682.22 313.315   3
  13  -2  -1 3464.42 234.968   2
 -13  -2   1 3082.34 253.286   3
  13  -2   0 8284.02 374.910   1
  13  -2   0 7288.55 364.740   2
 -13  -2   0 7844.24 422.023   3
  13  -2   1 1193.77 148.812   1
  13  -2   1 1431.21 146.378   2
 -13  -2  -1 1385.51 187.509   3
  13  -2   2 12.0852 77.7441   1
  13  -2   2 53.3994 68.8774   2
 -13  -2  -2 30.9894 100.388   3
  13  -2   3 5378.53 321.640   1
  13  -2   3 5279.99 284.751   2
 -13  -2  -3 5188.62 352.710   3
  13  -2   4 807.886 138.235   1
  13  -2   4 1130.68 128.947   2
 -13  -2  -4 669.018 144.258   3
  13  -2   5 2551.88 234.107   1
  13  -2   5 2671.08 188.109   2
 -13  -2  -5 2384.87 245.304   3
  13  -2   6 8131.84 450.015   1
  13  -2   6 8644.62 370.570   2
 -13  -2  -6 8497.76 474.792   3
  13  -2   7 307.517 109.360   1
  13  -2   7 467.607 85.0557   2
 -13  -2  -7 361.883 111.043   3
  13  -2   8 2506.49 252.273   1
 -13  -2  -8 2116.52 235.429   3
  13  -2   9 60.5075 91.0138   1
 -13  -2  -9 41.8217 90.0426   3
  13  -2  10 4227.67 343.080   1
 -13  -2 -10 4216.97 337.195   3
  13  -2  11 68.4606 105.976   1
 -13  -2 -11 45.3512 87.4401   3
  13  -2  12 3167.53 309.238   1
 -13  -2 -12 2408.79 262.415   3
 -13  -2 -13 74.2128 83.7479   3
  13  -3 -22 98.4964 158.310   2
  13  -3 -21 939.331 230.029   2
  13  -3 -20 183.043 170.783   2
  13   3 -20 71.1097 69.3441   2
  13  -3 -19-19.6584 144.482   2
  13   3 -19 42.5320 70.2823   2
  13  -3 -18-51.3482 124.785   2
  13   3 -18 36.1048 71.0901   2
  13  -3 -17-99.3085 129.259   2
  13   3 -17-7.42113 74.4378   2
  13  -3 -16 243.678 156.426   2
  13   3 -16 385.874 106.489   2
  13  -3 -15 117.258 157.659   2
  13   3 -15 385.566 107.160   2
  13  -3 -14 1066.67 196.349   2
  13   3 -14 942.073 143.956   2
  13  -3 -13 1650.62 234.953   2
  13   3 -13 2076.83 201.726   2
  13  -3 -12 142.910 151.943   2
  13   3 -12 474.137 121.409   2
 -13  -3  12 219.141 86.7981   3
  13  -3 -11 2889.13 271.633   2
 -13  -3  11 3046.28 246.955   3
  13   3 -11 3060.15 249.719   2
  13  -3 -10 911.784 180.937   2
  13   3 -10 866.889 151.288   2
 -13  -3  10 924.606 144.842   3
  13  -3  -9 12339.1 571.286   2
 -13  -3   9 12058.6 549.050   3
  13  -3  -8 931.006 172.620   2
 -13  -3   8 935.428 151.898   3
  13  -3  -7 20023.2 780.154   2
 -13  -3   7 21178.0 793.469   3
  13  -3  -6 559.456 137.609   2
 -13  -3   6 360.755 115.540   3
  13  -3  -5 7880.02 413.576   2
 -13  -3   5 8205.91 435.280   3
  13  -3  -4 2161.63 208.250   2
 -13  -3   4 2445.13 238.021   3
  13  -3  -3 3058.22 236.181   2
 -13  -3   3 2869.84 252.995   3
  13  -3  -2 56.1284 87.9229   2
 -13  -3   2-33.8910 109.686   3
  13  -3  -1 68.1003 85.4344   2
 -13  -3   1-138.990 112.495   3
  13  -3   0 10932.0 467.975   2
 -13  -3   0 10455.1 538.094   3
  13  -3   1 590.142 112.258   2
 -13  -3  -1 481.038 132.645   3
  13  -3   2 64.4795 73.8155   2
 -13  -3  -2-9.59529 104.939   3
  13  -3   3 203.026 82.9221   2
 -13  -3  -3-4.20466 112.517   3
  13  -3   4 172.422 70.7347   2
 -13  -3  -4-129.811 104.986   3
 -13  -3  -5-256.103 137.783   3
 -13  -3  -6 99.7550 109.584   3
 -13  -3  -7 1240.53 198.525   3
 -13  -3  -8 60.1448 105.469   3
 -13  -3  -9 4132.16 361.840   3
 -13  -3 -10-58.8677 109.635   3
 -13  -3 -11 2964.69 312.754   3
 -13  -3 -12-151.005 111.135   3
  13  -4 -19 830.906 223.211   2
  13  -4 -18 34.5908 136.115   2
  13  -4 -17 1416.33 257.198   2
  13   4 -17 1119.99 146.699   2
  13  -4 -16-89.2397 143.806   2
  13   4 -16-3.29989 63.1042   2
  13  -4 -15 637.941 184.456   2
  13   4 -15 1041.85 150.060   2
  13  -4 -14 351.303 181.626   2
  13   4 -14 53.1689 80.0081   2
  13  -4 -13 998.224 210.273   2
  13   4 -13 730.399 137.967   2
 -13  -4  13 745.491 139.050   3
  13  -4 -12 690.317 177.916   2
  13   4 -12 541.993 127.638   2
 -13  -4  12 540.583 119.662   3
  13  -4 -11 2056.50 250.933   2
 -13  -4  11 1877.27 206.557   3
  13  -4 -10 1360.46 215.151   2
 -13  -4  10 1361.13 180.899   3
  13  -4  -9 4489.35 352.222   2
 -13  -4   9 4807.53 334.605   3
  13  -4  -8 4072.77 334.045   2
 -13  -4   8 4729.08 331.811   3
  13  -4  -7 447.316 147.443   2
 -13  -4   7 664.706 137.166   3
  13  -4  -6 1737.63 222.598   2
 -13  -4   6 1649.82 211.052   3
  13  -4  -5 42.4937 109.512   2
 -13  -4   5-171.473 112.493   3
  13  -4  -4 9726.23 485.228   2
 -13  -4   4 9186.29 510.987   3
  13  -4  -3-53.1282 101.916   2
 -13  -4   3-45.7458 112.175   3
  13  -4  -2 5238.40 330.068   2
 -13  -4   2 5610.71 393.434   3
  13  -4  -1 4387.44 289.836   2
 -13  -4   1 4016.97 333.334   3
  13  -4   0 1204.16 154.274   2
 -13  -4   0 1368.39 204.208   3
  13  -4   1 4835.62 287.670   2
 -13  -4  -1 4736.95 374.715   3
  13  -4   2 92.2816 75.6030   2
 -13  -4  -2 2.05018 94.7964   3
 -13  -4  -3 5654.64 422.652   3
 -13  -4  -4 469.427 154.711   3
 -13  -4  -5 3072.35 313.869   3
 -13  -4  -6 16.0501 108.651   3
 -13  -4  -7 3203.78 331.060   3
 -13  -4  -8 2906.84 318.050   3
  13  -5 -16 2429.51 331.807   2
  13  -5 -15 124.143 169.147   2
  13  -5 -14 3347.84 361.080   2
 -13  -5  14 3340.75 280.393   3
  13   5 -14 3211.57 263.541   2
  13   5 -13 27.0723 73.1626   2
 -13  -5  13 21.1419 63.1362   3
  13  -5 -12 1516.65 240.974   2
  13   5 -12 1018.06 161.461   2
 -13  -5  12 1429.76 187.495   3
  13  -5 -11 247.821 166.029   2
 -13  -5  11 79.1841 87.9834   3
  13  -5 -10 1153.37 217.355   2
 -13  -5  10 1064.22 171.478   3
  13  -5  -9 368.731 162.189   2
 -13  -5   9 324.239 115.758   3
  13  -5  -8 206.320 137.004   2
 -13  -5   8 57.2573 81.5278   3
  13  -5  -7 27.4259 126.064   2
 -13  -5   7 20.0619 85.6375   3
  13  -5  -6 156.433 129.218   2
 -13  -5   6-21.3436 88.0975   3
  13  -5  -5 762.727 169.082   2
 -13  -5   5 500.829 141.430   3
  13  -5  -4 446.230 141.515   2
 -13  -5   4 311.790 119.809   3
  13  -5  -3 55.1477 98.3482   2
 -13  -5   3-33.3922 111.819   3
  13  -5  -2 1707.09 201.152   2
 -13  -5   2 1460.78 223.032   3
 -13  -5   1 556.311 154.689   3
 -13  -5   0 5501.00 428.510   3
 -13  -5  -1 71.2882 113.466   3
 -13  -5  -2 5159.01 419.484   3
 -13  -5  -3-171.029 136.535   3
 -13  -6  12 104.899 81.1710   3
 -13  -6  11 319.211 109.776   3
  13  -6 -10 408.300 177.809   3
 -13  -6  10 509.119 133.149   3
  13  -6  -9 343.411 180.686   3
 -13  -6   9 351.502 126.033   3
  13  -6  -8 51.0188 152.003   3
 -13  -6   8 4.41399 87.1535   3
  13  -6  -7 89.8441 155.318   3
 -13  -6   7 8.41044 90.8778   3
  13  -6  -6 1311.58 238.532   3
 -13  -6   6 860.125 187.626   3
  13  -6  -5 287.807 155.126   3
 -13  -6   5 161.962 106.583   3
  13  -6  -4 943.972 201.901   3
 -13  -6   4 438.007 153.866   3
  13  -6  -3 827.297 184.359   3
 -13  -6   3 652.989 170.191   3
  14   0 -26 473.215 147.335   2
  14   0 -25-29.3416 105.937   2
  14   0 -24 1831.13 242.736   2
  14   0 -23 71.1387 125.457   2
  14   0 -22 932.403 177.877   2
  14   0 -21 225.637 127.575   2
  14   0 -20 454.705 144.572   2
  14   0 -19 54.2101 103.486   2
  14   0 -18 1778.52 219.099   2
  14   0 -17-39.2929 104.873   2
  14   0 -16 164.123 106.799   2
  14   0 -15-145.119 116.276   2
  14   0 -14 6046.33 364.753   2
  14   0 -13-6.84846 99.4953   2
  14   0 -12 10206.7 490.237   2
  14   0 -11 108.242 116.372   2
  14   0 -10 11926.5 533.203   2
  14   0  -9-173.093 137.449   2
  14   0  -8 15481.9 626.529   2
  14   0  -7-36.6168 107.406   2
  14   0  -6 2219.72 218.888   2
  14   0  -5 22.9843 103.898   2
  14   0  -4 509.503 137.207   2
  14   0  -3-104.947 116.529   2
  14   0  -2 3044.55 241.730   2
  14   0  -1 25.5361 103.572   2
 -14   0   0 2870.24 228.535   3
  14   0   0 3058.87 241.944   2
 -14   0  -1-134.300 89.4690   3
 -14   0  -2 13349.4 563.478   3
 -14   0  -3-13.6946 73.0534   3
 -14   0  -4 24486.7 875.104   3
 -14   0  -5 80.5928 68.8183   3
 -14   0  -6 14471.6 608.787   3
 -14   0  -7-55.6004 66.6912   3
 -14   0  -8 9166.65 454.680   3
 -14   0  -9-34.0384 60.9013   3
  14   0  10 3402.60 293.038   1
 -14   0 -10 3567.54 265.540   3
  14   0  11-9.25759 92.6792   1
  14   0  12 978.682 175.348   1
  14  -1 -26 29.6348 120.034   2
  14  -1 -25 183.045 141.046   2
  14   1 -24 520.560 142.024   2
  14  -1 -24 572.753 165.882   2
  14  -1 -23-107.552 144.600   2
  14   1 -23 75.4120 94.0276   2
  14  -1 -22-11.2860 125.995   2
  14   1 -22 263.739 116.880   2
  14  -1 -21 59.0493 117.231   2
  14   1 -21 172.682 94.9255   2
  14  -1 -20 905.162 187.622   2
  14   1 -20 434.713 131.951   2
  14  -1 -19 325.452 138.751   2
  14   1 -19 173.093 101.702   2
  14  -1 -18 73.4245 127.811   2
  14   1 -18-81.1112 114.662   2
  14  -1 -17 865.276 175.591   2
  14   1 -17 787.801 146.979   2
  14  -1 -16 231.380 128.478   2
  14   1 -16 384.448 128.367   2
  14   1 -15 5550.27 347.500   2
  14  -1 -15 5614.61 370.007   2
  14   1 -14 30.1954 33.5165   1
  14  -1 -14-6.66864 106.215   2
  14   1 -14 141.238 120.632   2
  14   1 -13 9630.92 348.263   1
  14  -1 -13 10612.1 509.143   2
  14   1 -13 10312.0 482.942   2
  14   1 -12 1183.52 96.0572   1
  14  -1 -12 1106.40 177.360   2
  14   1 -12 1103.87 166.882   2
  14  -1 -11 7537.84 410.073   2
  14   1 -11 7592.56 407.844   2
  14   1 -10 1737.00 197.886   2
  14  -1 -10 1767.90 211.846   2
  14  -1  -9 4817.88 320.150   2
  14   1  -9 5278.83 328.909   2
  14  -1  -8 8286.54 422.970   2
  14   1  -8 8443.15 431.321   2
  14  -1  -7 7156.95 389.802   2
  14   1  -7 7541.52 398.348   2
  14  -1  -6 7039.65 381.043   2
  14   1  -6 7612.57 400.174   2
 -14  -1   6 6677.26 372.221   3
  14  -1  -5 463.736 64.8070   1
  14  -1  -5 408.186 132.263   2
  14   1  -5 465.481 128.475   2
 -14  -1   5 358.710 98.1103   3
  14  -1  -4 3008.89 166.985   1
  14  -1  -4 2792.74 232.399   2
 -14  -1   4 2927.54 235.555   3
  14  -1  -3 2030.45 142.295   1
  14  -1  -3 1900.32 195.819   2
 -14  -1   3 1878.24 193.117   3
  14  -1  -2 2289.75 163.586   1
  14  -1  -2 2156.73 203.143   2
 -14  -1   2 2069.35 207.587   3
  14  -1  -1 5510.02 273.740   1
  14  -1  -1 5460.44 314.411   2
 -14  -1   1 5119.01 321.858   3
  14  -1   0 1728.03 157.257   1
 -14  -1   0 1565.88 180.644   3
  14  -1   0 1743.04 177.924   2
  14  -1   1 3750.18 235.868   1
 -14  -1  -1 3174.49 253.532   3
  14  -1   1 3485.69 247.104   2
  14  -1   2 1439.93 155.642   1
  14  -1   2 1371.40 153.278   2
 -14  -1  -2 1278.36 167.027   3
  14  -1   3 3808.59 255.007   1
  14  -1   3 3668.04 252.450   2
 -14  -1  -3 3450.86 269.463   3
  14  -1   4 512.023 120.640   1
  14  -1   4 326.596 106.061   2
 -14  -1  -4 579.838 127.185   3
  14  -1   5 4248.38 294.416   1
 -14  -1  -5 4503.56 314.259   3
  14  -1   5 5108.91 296.582   2
  14  -1   6 159.348 96.1440   1
  14  -1   6 165.477 82.9672   2
 -14  -1  -6 40.3058 72.0204   3
  14  -1   7 4136.13 304.525   1
 -14  -1  -7 3984.45 295.746   3
  14  -1   7 4188.10 267.508   2
  14  -1   8 420.059 120.297   1
  14  -1   8 361.281 94.3991   2
 -14  -1  -8 241.922 92.2387   3
  14  -1   9 2226.09 236.329   1
 -14  -1  -9 1976.56 214.750   3
  14  -1  10 2243.11 245.000   1
 -14  -1 -10 2235.98 227.851   3
  14  -1  11 945.135 175.373   1
 -14  -1 -11 719.540 134.593   3
  14  -1  12 1046.46 187.755   1
  14  -2 -24 189.539 139.027   2
  14  -2 -23 652.893 194.929   2
  14  -2 -22-180.303 161.991   2
  14   2 -22 72.8022 85.3602   2
  14   2 -21 2584.77 240.525   2
  14  -2 -21 2737.92 301.964   2
  14  -2 -20 40.9097 119.433   2
  14   2 -20 264.909 103.432   2
  14  -2 -19 1530.85 232.186   2
  14   2 -19 1679.67 192.699   2
  14  -2 -18 183.472 157.122   2
  14   2 -18 306.927 111.387   2
  14  -2 -17 1702.76 240.042   2
  14   2 -17 1498.83 184.939   2
  14  -2 -16 1292.31 209.566   2
  14   2 -16 1227.49 171.633   2
  14  -2 -15 185.208 132.055   2
  14   2 -15 35.4053 87.4936   2
  14  -2 -14 916.261 170.479   2
  14   2 -14 743.231 102.922   1
  14   2 -14 739.769 142.360   2
  14  -2 -13 239.425 124.082   2
  14   2 -13 41.9588 97.9517   2
  14  -2 -12 2456.13 248.112   2
  14   2 -12 2357.00 221.551   2
  14   2 -11 682.528 140.737   2
  14  -2 -11 811.866 159.748   2
  14   2 -10 1507.25 191.695   2
  14  -2 -10 1552.25 197.804   2
 -14  -2  10 1519.32 176.538   3
  14  -2  -9-82.7230 118.672   2
  14   2  -9-60.4310 111.507   2
 -14  -2   9-110.594 104.962   3
  14  -2  -8-54.7248 115.755   2
  14   2  -8-105.369 115.548   2
 -14  -2   8 111.068 78.8202   3
  14  -2  -7 1652.57 194.051   2
 -14  -2   7 1521.61 180.526   3
  14  -2  -6-44.6731 131.472   2
 -14  -2   6 12.4253 96.8296   3
  14  -2  -5 7913.78 408.917   2
 -14  -2   5 8161.94 424.881   3
  14  -2  -4 424.110 125.894   2
 -14  -2   4 246.140 112.330   3
  14  -2  -3 18882.8 700.308   2
 -14  -2   3 18216.8 727.987   3
  14  -2  -2 385.284 118.131   2
 -14  -2   2 302.991 119.924   3
  14  -2  -1 22923.6 793.417   2
 -14  -2   1 21892.6 839.544   3
  14  -2   0 162.368 81.2755   1
  14  -2   0 261.431 98.5907   2
 -14  -2   0 79.1575 87.2664   3
  14  -2   1 6837.94 359.755   1
  14  -2   1 6857.04 352.851   2
 -14  -2  -1 6668.70 397.243   3
  14  -2   2 2110.18 200.613   1
  14  -2   2 2179.40 186.857   2
 -14  -2  -2 1885.80 215.621   3
  14  -2   3 930.637 147.433   1
  14  -2   3 1074.99 129.808   2
 -14  -2  -3 1123.41 176.792   3
  14  -2   4 2122.42 213.256   1
  14  -2   4 2220.71 184.714   2
 -14  -2  -4 2229.02 234.479   3
  14  -2   5-45.5344 98.1665   1
  14  -2   5 121.374 70.0106   2
 -14  -2  -5 161.934 106.598   3
  14  -2   6 1488.32 195.451   1
  14  -2   6 1342.36 141.384   2
 -14  -2  -6 1320.16 190.990   3
  14  -2   7 284.291 119.663   1
 -14  -2  -7 536.482 134.687   3
  14  -2   8 133.925 107.050   1
 -14  -2  -8 240.424 109.932   3
  14  -2   9 1751.34 227.649   1
 -14  -2  -9 1562.08 214.143   3
  14  -2  10 35.9640 86.8291   1
 -14  -2 -10 23.8904 80.8078   3
  14  -2  11 1817.52 239.370   1
 -14  -2 -11 1696.87 221.197   3
 -14  -2 -12 341.727 116.501   3
  14  -3 -22 557.227 191.963   2
  14  -3 -21 136.154 156.909   2
  14  -3 -20 961.271 224.263   2
  14   3 -20 398.641 103.101   2
  14  -3 -19 51.7710 149.783   2
  14   3 -19 210.270 88.5295   2
  14  -3 -18 1317.82 230.854   2
  14   3 -18 1446.43 174.079   2
  14  -3 -17-183.469 141.919   2
  14   3 -17 65.1495 78.6401   2
  14  -3 -16 695.203 189.973   2
  14   3 -16 494.112 119.740   2
  14  -3 -15 828.307 198.377   2
  14   3 -15 797.030 145.331   2
  14  -3 -14-85.1556 121.599   2
  14   3 -14 3.30044 87.5957   2
  14  -3 -13 2749.69 285.165   2
  14   3 -13 2967.15 253.549   2
  14  -3 -12 386.072 157.953   2
  14   3 -12 222.392 111.222   2
 -14  -3  12 59.1118 78.4117   3
  14  -3 -11 549.424 151.255   2
  14   3 -11 514.594 129.279   2
 -14  -3  11 357.025 113.229   3
  14  -3 -10 1384.60 199.903   2
  14   3 -10 1224.57 179.103   2
 -14  -3  10 1215.88 168.434   3
  14  -3  -9-61.4738 115.770   2
 -14  -3   9-5.38163 74.2785   3
  14  -3  -8 7274.60 420.884   2
 -14  -3   8 7311.96 415.578   3
  14  -3  -7 469.293 142.850   2
 -14  -3   7 479.743 121.040   3
  14  -3  -6 9631.28 485.774   2
 -14  -3   6 10676.0 516.161   3
  14  -3  -5 113.068 100.607   2
 -14  -3   5 136.533 104.339   3
  14  -3  -4 4926.08 319.750   2
 -14  -3   4 4989.31 343.137   3
  14  -3  -3 110.443 91.3412   2
 -14  -3   3 175.948 102.260   3
  14  -3  -2 3478.09 256.307   2
 -14  -3   2 3530.89 292.263   3
  14  -3  -1 1.56243 80.7668   2
 -14  -3   1-86.0723 106.092   3
  14  -3   0 8656.31 411.500   2
 -14  -3   0 8329.59 482.249   3
  14  -3   1 11.1936 71.0702   2
 -14  -3  -1-211.194 134.281   3
  14  -3   2 6281.30 327.179   2
 -14  -3  -2 6025.43 407.088   3
  14  -3   3 128.677 74.4633   2
 -14  -3  -3-58.6211 114.540   3
 -14  -3  -4 1001.93 174.022   3
 -14  -3  -5-84.4084 116.650   3
 -14  -3  -6 17.6052 105.441   3
 -14  -3  -7-82.2474 117.222   3
 -14  -3  -8 200.604 113.815   3
 -14  -3  -9-107.774 123.770   3
 -14  -3 -10 1304.56 207.743   3
 -14  -3 -11-21.9517 102.206   3
  14  -4 -19 128.990 168.731   2
  14  -4 -18 402.471 171.781   2
  14  -4 -17 281.363 186.570   2
  14   4 -17 314.567 102.348   2
  14  -4 -16 1930.15 276.724   2
  14   4 -16 1373.80 175.363   2
  14  -4 -15 74.8912 129.007   2
  14   4 -15-76.0770 88.2263   2
  14  -4 -14 2736.58 310.590   2
  14   4 -14 2862.18 252.006   2
  14  -4 -13 303.695 165.647   2
  14   4 -13 171.150 99.8296   2
 -14  -4  13 136.911 85.8877   3
  14  -4 -12 425.749 161.513   2
  14   4 -12 412.387 120.209   2
 -14  -4  12 280.051 105.997   3
  14  -4 -11-92.0904 137.325   2
 -14  -4  11-27.4906 78.2449   3
  14  -4 -10 1240.58 202.365   2
 -14  -4  10 1252.35 179.472   3
  14  -4  -9 817.730 184.383   2
 -14  -4   9 1220.38 180.042   3
  14  -4  -8 4806.24 361.145   2
 -14  -4   8 4749.48 344.587   3
  14  -4  -7 7112.17 440.401   2
 -14  -4   7 7371.29 440.245   3
  14  -4  -6 1352.86 197.647   2
 -14  -4   6 1698.41 215.859   3
  14  -4  -5 5218.12 358.193   2
 -14  -4   5 6245.02 406.314   3
  14  -4  -4 490.032 129.129   2
 -14  -4   4 609.571 142.542   3
  14  -4  -3 2299.04 227.071   2
 -14  -4   3 2256.72 255.479   3
  14  -4  -2 2243.17 217.554   2
 -14  -4   2 2148.53 249.830   3
  14  -4  -1 2228.65 209.973   2
 -14  -4   1 2285.39 260.018   3
  14  -4   0 1788.87 184.776   2
 -14  -4   0 1772.81 235.602   3
  14  -4   1 2415.60 205.634   2
 -14  -4  -1 2643.08 285.130   3
 -14  -4  -2 4522.98 371.548   3
 -14  -4  -3 1147.17 200.482   3
 -14  -4  -4 4731.50 389.327   3
 -14  -4  -5-128.922 138.150   3
 -14  -4  -6 1431.69 230.099   3
 -14  -4  -7-40.5264 118.037   3
  14  -5 -15 3766.94 379.879   2
  14  -5 -14 55.4423 134.559   2
  14   5 -14 36.6159 76.0471   2
 -14  -5  14-71.8522 76.6709   3
  14  -5 -13 2800.69 327.534   2
  14   5 -13 2433.23 247.756   2
 -14  -5  13 2909.46 272.793   3
  14  -5 -12 411.648 177.377   2
  14   5 -12 230.364 106.385   2
 -14  -5  12 266.628 107.825   3
  14  -5 -11 1877.54 268.901   2
 -14  -5  11 1634.06 210.489   3
  14  -5 -10 323.673 163.714   2
 -14  -5  10 289.238 113.724   3
  14  -5  -9 1819.67 255.297   2
 -14  -5   9 1920.86 227.179   3
  14  -5  -8 358.756 150.273   2
 -14  -5   8 596.528 143.989   3
  14  -5  -7 1329.44 212.430   2
 -14  -5   7 1282.16 198.919   3
  14  -5  -6-49.3304 118.772   2
 -14  -5   6 20.4059 79.3457   3
  14  -5  -5 190.187 126.450   2
 -14  -5   5 56.9799 105.923   3
  14  -5  -4 50.5535 101.783   2
 -14  -5   4-155.475 108.888   3
  14  -5  -3 3.27555 93.6505   2
 -14  -5   3-14.8099 112.467   3
  14  -5  -2 103.546 93.0631   2
 -14  -5   2-183.558 145.520   3
 -14  -5   1 1096.58 210.655   3
 -14  -5   0 529.107 163.894   3
 -14  -5  -1 2037.44 265.402   3
 -14  -5  -2-115.892 128.887   3
 -14  -6  12 2308.71 254.156   3
 -14  -6  11 578.343 138.904   3
 -14  -6  10 3171.29 308.892   3
  14  -6  -9 17.4585 150.860   3
 -14  -6   9 182.220 102.252   3
  14  -6  -8 577.563 195.041   3
 -14  -6   8 665.372 157.838   3
  14  -6  -7 161.322 145.039   3
 -14  -6   7 280.495 121.683   3
  14  -6  -6 1417.22 245.641   3
 -14  -6   6 1737.06 240.815   3
  14  -6  -5 1094.54 221.244   3
  14  -6  -4 184.159 135.117   3
  15   0 -26-168.355 112.671   2
  15   0 -25 390.201 145.642   2
  15   0 -24-87.4076 118.086   2
  15   0 -23 401.911 149.127   2
  15   0 -22-32.0626 95.3373   2
  15   0 -21 79.5129 106.559   2
  15   0 -20 55.3331 104.192   2
  15   0 -19 43.1664 97.7820   2
  15   0 -18-46.8885 106.465   2
  15   0 -17 854.833 169.944   2
  15   0 -16-212.396 140.412   2
  15   0 -15-29.7889 126.247   2
  15   0 -14 169.994 128.120   2
  15   0 -13 8440.60 448.494   2
  15   0 -12 81.1183 112.185   2
  15   0 -11 26323.6 946.344   2
  15   0 -10 37.6148 123.053   2
  15   0  -9 4251.34 303.321   2
  15   0  -8-42.9569 127.143   2
  15   0  -7 17826.4 704.951   2
  15   0  -6-75.0472 127.169   2
  15   0  -5 12697.3 559.790   2
  15   0  -4-23.3360 112.962   2
  15   0  -3 5208.24 330.751   2
  15   0  -2-50.1472 107.446   2
  15   0  -1 1131.99 162.763   2
  15   0   0 94.7889 103.297   2
 -15   0  -1 1898.02 195.142   3
  15   0   1 2157.29 214.612   2
 -15   0  -2-26.9143 80.7935   3
 -15   0  -3 675.242 122.606   3
 -15   0  -4-19.7115 70.9611   3
 -15   0  -5 9551.78 476.700   3
 -15   0  -6-25.9449 70.3667   3
 -15   0  -7 6833.06 390.796   3
 -15   0  -8 37.8948 54.9014   3
  15   0   9 5287.85 365.972   1
 -15   0  -9 5270.07 338.281   3
  15   0  10 112.057 107.941   1
  15   0  11 4441.91 349.811   1
  15  -1 -26 70.6065 108.505   2
  15   1 -25-13.2866 98.1955   2
  15  -1 -25 198.233 145.413   2
  15  -1 -24 116.419 134.013   2
  15   1 -24 211.641 107.087   2
  15  -1 -23 35.1792 110.936   2
  15   1 -23 335.401 118.817   2
  15  -1 -22 89.3645 130.976   2
  15   1 -22 210.987 100.943   2
  15  -1 -21 646.394 163.292   2
  15   1 -21 445.573 135.982   2
  15  -1 -20-26.8913 127.343   2
  15   1 -20 6.58613 92.9807   2
  15  -1 -19 291.369 149.204   2
  15   1 -19 96.8891 103.394   2
  15  -1 -18 885.711 178.939   2
  15   1 -18 472.642 138.101   2
  15  -1 -17 1986.27 238.098   2
  15   1 -17 2042.52 217.066   2
  15  -1 -16 1217.90 198.232   2
  15   1 -16 1385.67 185.570   2
  15   1 -15 2573.87 240.225   2
  15  -1 -15 2074.56 236.823   2
  15   1 -14 3362.58 164.373   1
  15  -1 -14 3428.82 290.379   2
  15   1 -14 3484.30 279.696   2
  15   1 -13 1112.97 89.9429   1
  15  -1 -13 970.368 170.855   2
  15   1 -13 1221.98 184.939   2
  15   1 -12 12142.0 419.946   1
  15  -1 -12 13135.6 584.800   2
  15   1 -12 13688.7 583.186   2
  15  -1 -11 2826.99 250.841   2
  15   1 -11 2479.92 239.492   2
  15  -1 -10 16624.2 676.608   2
  15   1 -10 16008.9 669.240   2
  15   1  -9 1070.68 174.237   2
  15  -1  -9 1224.22 186.744   2
  15  -1  -8-1.98853 115.963   2
  15   1  -8 28.8945 107.425   2
  15   1  -7 1449.11 189.102   2
  15  -1  -7 1432.02 186.183   2
  15  -1  -6 1461.71 184.633   2
  15   1  -6 1613.21 197.126   2
 -15  -1   6 1430.77 174.347   3
  15  -1  -5 2169.23 133.012   1
  15  -1  -5 1927.38 204.212   2
 -15  -1   5 1943.29 203.824   3
  15   1  -5 2142.06 218.841   2
  15  -1  -4 3828.29 196.893   1
  15  -1  -4 3537.44 266.602   2
 -15  -1   4 3513.01 270.574   3
  15  -1  -3 3016.76 182.354   1
  15  -1  -3 2775.81 237.067   2
 -15  -1   3 2677.36 235.067   3
  15  -1  -2 317.959 78.5029   1
  15  -1  -2 144.562 95.9827   2
 -15  -1   2 328.306 109.205   3
  15  -1  -1 5673.16 283.831   1
  15  -1  -1 5217.36 321.817   2
 -15  -1   1 4997.05 328.551   3
  15  -1   0 223.311 79.3612   1
  15  -1   0 96.6254 82.1723   2
 -15  -1   0 140.170 85.2846   3
  15  -1   1 1356.61 149.962   1
  15  -1   1 1396.37 169.417   2
 -15  -1  -1 1206.21 167.759   3
  15  -1   2 682.179 124.034   1
  15  -1   2 503.100 114.846   2
 -15  -1  -2 664.359 128.116   3
  15  -1   3 3471.02 253.445   1
  15  -1   3 3621.47 257.767   2
 -15  -1  -3 3286.04 270.372   3
  15  -1   4 1354.00 171.133   1
  15  -1   4 1483.26 166.404   2
 -15  -1  -4 1183.24 165.638   3
  15  -1   5 611.137 131.087   1
  15  -1   5 649.197 122.567   2
 -15  -1  -5 594.538 131.307   3
  15  -1   6 3009.69 260.713   1
  15  -1   6 3465.67 251.993   2
 -15  -1  -6 3389.11 280.258   3
  15  -1   7 113.088 95.9489   1
  15  -1   7 269.327 88.3233   2
 -15  -1  -7 443.795 116.807   3
  15  -1   8 3353.85 291.637   1
 -15  -1  -8 3197.87 273.552   3
  15  -1   9 100.249 90.7202   1
 -15  -1  -9 73.8644 78.9434   3
  15  -1  10 6142.15 420.984   1
 -15  -1 -10 6682.59 414.525   3
  15  -1  11-17.7442 93.2060   1
  15  -2 -24 31.8707 130.397   2
  15  -2 -23 132.861 153.536   2
  15   2 -23-73.2597 85.8923   2
  15  -2 -22 1757.34 260.474   2
  15   2 -22 1719.12 204.827   2
  15  -2 -21 143.198 125.581   2
  15   2 -21 329.475 112.865   2
  15  -2 -20 631.326 164.634   2
  15   2 -20 527.368 126.368   2
  15  -2 -19 136.852 135.846   2
  15   2 -19-7.07099 84.8786   2
  15  -2 -18 231.702 149.493   2
  15   2 -18 491.553 132.004   2
  15  -2 -17 893.404 197.093   2
  15   2 -17 684.558 138.160   2
  15  -2 -16 3359.59 311.359   2
  15   2 -16 2889.57 256.881   2
  15  -2 -15 305.281 153.194   2
  15   2 -15-20.6210 92.8788   2
  15  -2 -14 1143.12 198.450   2
  15   2 -14 812.691 156.747   2
  15  -2 -13-4.92189 117.566   2
  15   2 -13 53.6152 102.292   2
  15   2 -12 913.811 153.128   2
  15  -2 -12 616.808 160.506   2
  15  -2 -11 840.492 174.600   2
  15   2 -11 872.217 149.024   2
  15   2 -10 115.068 100.025   2
  15  -2 -10-158.505 132.463   2
  15  -2  -9 1435.54 201.658   2
  15   2  -9 1583.49 198.876   2
 -15  -2   9 1320.95 174.556   3
  15  -2  -8-99.9001 125.062   2
  15   2  -8 174.002 119.741   2
 -15  -2   8 55.8296 77.5852   3
  15  -2  -7 123.162 97.4404   2
 -15  -2   7 313.131 96.4623   3
  15  -2  -6 936.442 157.659   2
 -15  -2   6 1061.66 154.829   3
  15  -2  -5 5311.21 329.716   2
 -15  -2   5 5144.14 336.726   3
  15  -2  -4 22615.8 824.223   2
 -15  -2   4 22630.4 853.069   3
  15  -2  -3 2100.78 201.557   2
 -15  -2   3 1860.38 209.664   3
  15  -2  -2 15034.4 605.473   2
 -15  -2   2 14516.3 641.647   3
  15  -2  -1 265.722 103.554   2
 -15  -2   1 283.487 111.829   3
  15  -2   0 20270.1 727.788   1
  15  -2   0 20062.7 738.305   2
 -15  -2   0 19508.5 794.833   3
  15  -2   1 167.845 84.7388   1
  15  -2   1 262.382 94.0414   2
 -15  -2  -1 274.791 115.282   3
  15  -2   2 8867.15 440.945   1
  15  -2   2 8672.61 415.496   2
 -15  -2  -2 8146.41 464.554   3
  15  -2   3 1032.54 158.919   1
  15  -2   3 1020.54 139.698   2
 -15  -2  -3 1212.60 180.585   3
  15  -2   4 4854.39 332.739   1
  15  -2   4 4755.13 285.540   2
 -15  -2  -4 4558.98 343.525   3
  15  -2   5 571.075 135.446   1
  15  -2   5 315.415 84.0360   2
 -15  -2  -5 467.456 135.595   3
  15  -2   6 285.396 107.303   1
 -15  -2  -6 154.022 91.9908   3
  15  -2   7 750.806 155.376   1
 -15  -2  -7 680.920 144.472   3
  15  -2   8 478.648 142.804   1
 -15  -2  -8 363.453 122.412   3
  15  -2   9 798.342 160.847   1
 -15  -2  -9 902.018 170.197   3
  15  -2  10 133.691 110.071   1
 -15  -2 -10 73.1176 89.1807   3
 -15  -2 -11 765.419 157.526   3
  15  -3 -21 563.699 204.393   2
  15  -3 -20 211.123 174.157   2
  15   3 -20-40.9467 78.0403   2
  15  -3 -19 782.559 198.474   2
  15   3 -19 843.330 142.359   2
  15  -3 -18 44.5638 127.636   2
  15   3 -18 121.070 90.8563   2
  15  -3 -17 1260.55 217.913   2
  15   3 -17 1154.20 160.490   2
  15  -3 -16-29.2002 167.533   2
  15   3 -16 214.939 103.453   2
  15   3 -15 4328.95 315.596   2
  15  -3 -15 3890.90 348.900   2
  15  -3 -14 362.702 155.729   2
  15   3 -14 103.000 101.231   2
  15  -3 -13 4599.21 365.588   2
  15   3 -13 4101.39 317.422   2
  15  -3 -12 198.899 129.161   2
  15   3 -12 147.909 112.806   2
 -15  -3  12 46.4574 83.3885   3
  15  -3 -11 264.222 153.237   2
  15   3 -11 51.8553 101.581   2
 -15  -3  11-68.9391 87.9303   3
  15  -3 -10 1060.70 181.515   2
  15   3 -10 1151.21 181.885   2
 -15  -3  10 1050.49 166.738   3
  15  -3  -9 820.663 164.679   2
 -15  -3   9 609.755 128.377   3
  15  -3  -8 89.9203 112.962   2
 -15  -3   8 107.316 81.0413   3
  15  -3  -7 5675.83 371.141   2
 -15  -3   7 6020.40 381.394   3
  15  -3  -6 578.091 144.664   2
 -15  -3   6 584.410 132.524   3
  15  -3  -5 5275.87 343.241   2
 -15  -3   5 5590.58 367.764   3
  15  -3  -4 304.354 115.743   2
 -15  -3   4 327.464 119.544   3
  15  -3  -3 5149.40 332.249   2
 -15  -3   3 5410.91 371.148   3
  15  -3  -2 121.613 91.5086   2
 -15  -3   2 63.4258 83.4311   3
  15  -3  -1 7341.30 387.776   2
 -15  -3   1 7165.82 445.158   3
  15  -3   0 85.6214 85.8350   2
 -15  -3   0 14.7550 81.0264   3
  15  -3   1 6131.55 339.958   2
 -15  -3  -1 6374.55 422.340   3
  15  -3   2 712.523 119.100   2
 -15  -3  -2 755.182 166.515   3
  15  -3   3 5328.41 301.542   2
 -15  -3  -3 5634.92 402.354   3
 -15  -3  -4-85.6686 119.907   3
 -15  -3  -5 2235.11 257.518   3
 -15  -3  -6 216.234 99.2146   3
 -15  -3  -7 780.006 173.936   3
 -15  -3  -8 143.145 108.693   3
 -15  -3  -9 17.5445 98.4849   3
  15  -4 -18 604.977 205.763   2
  15   4 -18 793.894 137.963   2
  15  -4 -17 229.738 151.458   2
  15   4 -17 245.079 94.8722   2
  15  -4 -16 855.770 216.312   2
  15   4 -16 628.640 131.271   2
  15  -4 -15 103.576 156.929   2
  15   4 -15 146.119 97.6475   2
  15  -4 -14 419.042 157.127   2
  15   4 -14 661.510 142.351   2
  15  -4 -13 2502.44 292.803   2
 -15  -4  13 2505.35 252.206   3
  15   4 -13 2124.53 236.794   2
  15  -4 -12-31.3723 140.335   2
  15   4 -12-54.1845 100.946   2
 -15  -4  12 3.81823 84.6027   3
  15  -4 -11 1955.88 253.737   2
  15   4 -11 1886.96 229.778   2
 -15  -4  11 2201.76 235.699   3
  15  -4 -10 106.796 136.982   2
 -15  -4  10 264.973 109.455   3
  15  -4  -9 1347.39 218.819   2
 -15  -4   9 1846.36 220.126   3
  15  -4  -8 28.7254 121.607   2
 -15  -4   8 49.0706 95.7786   3
  15  -4  -7 3120.70 289.618   2
 -15  -4   7 3600.25 303.073   3
  15  -4  -6 23.4567 111.643   2
 -15  -4   6 178.118 97.3094   3
  15  -4  -5 31.6801 109.123   2
 -15  -4   5 183.009 119.761   3
  15  -4  -4 369.740 122.747   2
 -15  -4   4 605.245 149.241   3
  15  -4  -3 1390.04 184.888   2
 -15  -4   3 1819.18 230.534   3
  15  -4  -2 4497.03 311.758   2
 -15  -4   2 4574.19 369.418   3
  15  -4  -1 442.398 116.989   2
 -15  -4   1 230.299 124.705   3
  15  -4   0 3722.50 266.026   2
 -15  -4   0 3660.82 334.754   3
 -15  -4  -1-49.8227 99.5762   3
 -15  -4  -2 3938.36 348.938   3
 -15  -4  -3 545.544 151.104   3
 -15  -4  -4 386.652 146.998   3
 -15  -4  -5 806.084 185.418   3
  15   5 -15-39.4026 76.1285   2
  15  -5 -14 3423.95 364.687   2
 -15  -5  14 3289.16 299.539   3
  15   5 -14 3195.36 293.196   2
  15  -5 -13 434.500 192.045   2
  15   5 -13 460.789 129.071   2
 -15  -5  13 468.106 126.455   3
  15  -5 -12 1201.85 225.623   2
  15   5 -12 1293.88 197.257   2
 -15  -5  12 1092.28 182.171   3
  15  -5 -11 404.441 160.345   2
 -15  -5  11 259.045 108.497   3
  15  -5 -10 2577.78 300.965   2
 -15  -5  10 2566.99 272.231   3
  15  -5  -9 262.270 140.248   2
 -15  -5   9 366.962 120.865   3
  15  -5  -8 4465.85 375.847   2
 -15  -5   8 4725.69 370.280   3
  15  -5  -7 333.039 149.880   2
 -15  -5   7 277.010 123.245   3
  15  -5  -6 2559.82 275.113   2
 -15  -5   6 2814.29 291.796   3
  15  -5  -5 40.9597 106.052   2
 -15  -5   5 136.430 111.812   3
  15  -5  -4 1383.95 199.692   2
 -15  -5   4 1305.95 204.578   3
  15  -5  -3 164.798 109.780   2
 -15  -5   3 1.92430 122.337   3
 -15  -5   2-57.1179 121.308   3
 -15  -5   1 78.2175 105.305   3
 -15  -6  11 521.092 136.916   3
  15  -6 -10 102.263 123.165   2
 -15  -6  10-2.30612 86.5783   3
  15  -6  -9 2370.47 302.507   2
  15  -6  -8 79.9621 116.356   2
  15  -6  -7 1221.44 217.835   2
  16   0 -26-22.4439 119.540   2
  16   0 -25-27.5013 113.367   2
  16   0 -24 195.413 130.277   2
  16   0 -23 94.7981 118.944   2
  16   0 -22 180.226 117.764   2
  16   0 -21 49.5179 108.599   2
  16   0 -20 215.929 119.402   2
  16   0 -19-36.3057 114.272   2
  16   0 -18-6.11590 121.198   2
  16   0 -17-165.722 132.609   2
  16   0 -16 380.555 134.162   2
  16   0 -15 76.3364 99.6887   2
  16   0 -14-9.04634 114.449   2
  16   0 -13 115.362 119.725   2
  16   0 -12 10744.7 530.470   2
  16   0 -11-16.8218 119.667   2
  16   0 -10 9128.74 476.110   2
  16   0  -9-17.7710 110.529   2
  16   0  -8 12172.8 564.186   2
  16   0  -7-99.5405 115.773   2
  16   0  -6 4041.39 297.262   2
  16   0  -5-99.0905 113.973   2
  16   0  -4 7911.13 427.117   2
  16   0  -3-42.6547 105.711   2
  16   0  -2 12371.8 564.573   2
  16   0  -1-40.9468 96.1437   2
  16   0   0 7238.90 411.116   2
  16   0   1-44.4996 94.7485   2
  16   0   2 2589.81 239.572   2
  16   0   3 6.95998 82.9359   2
 -16   0  -3-36.6063 78.2512   3
  16   0   4 1561.87 192.271   2
 -16   0  -4 1204.34 165.851   3
 -16   0  -5-64.7275 83.8218   3
 -16   0  -6 4688.66 323.884   3
  16   0   7 474.817 123.539   1
 -16   0  -7-44.1560 68.7846   3
  16   0   8 3299.26 290.221   1
 -16   0  -8 3520.39 278.934   3
  16   0   9 7.89412 90.8539   1
  16   0  10 3956.09 331.115   1
  16   1 -25 312.391 131.466   2
  16  -1 -25-24.9010 118.595   2
  16  -1 -24 63.4589 137.997   2
  16   1 -24 108.558 108.838   2
  16  -1 -23 13.2331 123.872   2
  16   1 -23 169.395 108.314   2
  16  -1 -22 350.971 153.535   2
  16   1 -22 146.639 108.880   2
  16  -1 -21 1091.92 197.040   2
  16   1 -21 887.860 170.948   2
  16  -1 -20 290.996 146.329   2
  16   1 -20 43.9522 103.416   2
  16  -1 -19 466.758 153.919   2
  16   1 -19 538.697 137.753   2
  16   1 -18 2543.95 254.259   2
  16  -1 -18 3408.52 310.654   2
  16  -1 -17 30.4006 106.335   2
  16   1 -17 199.374 116.548   2
  16   1 -16 242.536 125.812   2
  16  -1 -16 352.004 159.072   2
  16   1 -15 632.035 149.979   2
  16  -1 -15 516.194 153.560   2
  16  -1 -14 2687.64 262.777   2
  16   1 -14 2919.84 262.692   2
  16  -1 -13 160.604 129.063   2
  16   1 -13 275.617 125.182   2
  16  -1 -12 4300.86 325.206   2
  16   1 -12 4493.46 321.981   2
  16  -1 -11 2059.55 224.614   2
  16   1 -11 2263.31 229.040   2
  16   1 -10 1432.58 197.734   2
  16  -1 -10 1399.40 189.677   2
  16  -1  -9 3515.92 284.268   2
  16   1  -9 3585.40 282.382   2
  16  -1  -8 58.5190 106.519   2
  16   1  -8 82.6512 120.915   2
  16  -1  -7 10565.3 518.973   2
  16   1  -7 11539.4 540.500   2
  16  -1  -6 3932.22 176.753   1
  16  -1  -6 3565.53 281.256   2
  16   1  -6 3494.98 284.318   2
  16  -1  -5 11605.1 402.263   1
  16  -1  -5 10930.5 523.577   2
  16   1  -5 11608.0 548.651   2
 -16  -1   5 11100.5 533.318   3
  16  -1  -4 745.684 93.1548   1
  16  -1  -4 661.077 140.277   2
  16   1  -4 662.581 145.298   2
 -16  -1   4 840.210 142.863   3
  16  -1  -3 3484.40 201.110   1
  16  -1  -3 3091.13 252.526   2
 -16  -1   3 2693.95 245.690   3
  16  -1  -2 3584.22 216.258   1
  16  -1  -2 3280.87 261.379   2
 -16  -1   2 3340.05 273.390   3
  16  -1  -1 909.217 123.628   1
  16  -1  -1 1082.62 154.802   2
 -16  -1   1 938.582 153.740   3
  16  -1   0 4351.41 261.534   1
  16  -1   0 3882.76 283.529   2
 -16  -1   0 3895.49 297.734   3
  16  -1   1 586.531 111.039   1
  16  -1   1 677.226 133.650   2
 -16  -1  -1 892.845 149.731   3
  16  -1   2 3236.12 243.202   1
 -16  -1  -2 3275.04 275.642   3
  16  -1   2 3605.92 269.151   2
  16  -1   3 71.3848 77.6133   1
  16  -1   3-37.2936 76.7221   2
 -16  -1  -3 42.7719 72.2351   3
  16  -1   4 3155.68 256.649   1
  16  -1   4 3258.55 254.626   2
 -16  -1  -4 3167.38 274.145   3
  16  -1   5 770.485 143.601   1
  16  -1   5 813.943 131.773   2
 -16  -1  -5 824.050 146.177   3
  16  -1   6 1620.80 196.694   1
  16  -1   6 1717.99 182.062   2
 -16  -1  -6 1655.86 202.880   3
  16  -1   7 2056.30 225.047   1
 -16  -1  -7 2012.32 220.018   3
  16  -1   7 2159.13 203.365   2
  16  -1   8 1356.04 195.885   1
 -16  -1  -8 1111.00 172.063   3
  16  -1   9 3584.16 314.630   1
 -16  -1  -9 3692.81 305.916   3
  16  -1  10 527.087 139.458   1
  16  -2 -23-77.3380 151.727   2
  16   2 -23-26.5238 81.0931   2
  16  -2 -22 822.333 203.650   2
  16   2 -22 468.636 128.489   2
  16  -2 -21 44.1229 132.139   2
  16   2 -21 221.776 109.303   2
  16  -2 -20 235.453 134.523   2
  16   2 -20 64.9987 87.4622   2
  16   2 -19 2739.89 259.541   2
  16  -2 -19 3334.58 318.890   2
  16  -2 -18 260.555 155.221   2
  16   2 -18 104.901 93.5649   2
  16   2 -17 3921.06 305.668   2
  16  -2 -17 4333.82 357.306   2
  16  -2 -16 66.0547 132.045   2
  16   2 -16 38.7768 99.0910   2
  16  -2 -15 1277.52 209.568   2
  16   2 -15 1525.28 196.109   2
  16  -2 -14 314.218 155.442   2
  16   2 -14 251.954 114.905   2
  16   2 -13 1347.90 186.568   2
  16  -2 -13 1483.47 216.074   2
  16  -2 -12 112.001 122.958   2
  16   2 -12 2.35092 95.2175   2
  16  -2 -11 3749.39 306.425   2
  16   2 -11 4133.23 317.792   2
  16   2 -10 798.402 168.543   2
  16  -2 -10 588.717 155.052   2
  16  -2  -9 2386.68 245.296   2
 -16  -2   9 2583.15 244.090   3
  16   2  -9 2755.54 257.145   2
  16  -2  -8 544.513 144.438   2
  16   2  -8 759.861 162.069   2
 -16  -2   8 645.270 135.642   3
  16   2  -7 1243.79 186.200   2
  16  -2  -7 897.121 157.804   2
 -16  -2   7 1062.38 165.363   3
  16  -2  -6 2122.23 221.477   2
 -16  -2   6 1885.84 208.254   3
  16  -2  -5 1602.13 193.197   2
 -16  -2   5 1730.80 200.768   3
  16  -2  -4 3760.06 278.051   2
 -16  -2   4 3440.75 283.952   3
  16  -2  -3 4588.93 308.276   2
 -16  -2   3 4762.95 335.083   3
  16  -2  -2 1147.98 159.479   2
 -16  -2   2 1138.37 177.493   3
  16  -2  -1 8618.01 428.480   2
 -16  -2   1 7692.29 452.488   3
  16  -2   0 176.150 84.5721   1
  16  -2   0 262.201 101.444   2
 -16  -2   0 336.740 117.793   3
  16  -2   1 8241.70 412.458   1
  16  -2   1 7623.76 401.958   2
 -16  -2  -1 7559.41 446.572   3
  16  -2   2 199.029 98.9567   1
  16  -2   2 59.8318 85.6450   2
 -16  -2  -2 209.907 98.3124   3
  16  -2   3 5633.19 356.102   1
  16  -2   3 5861.61 333.303   2
 -16  -2  -3 5287.97 376.659   3
  16  -2   4-2.13421 90.4386   1
  16  -2   4 24.3485 67.4255   2
 -16  -2  -4 6.07383 82.9991   3
  16  -2   5 1912.46 219.669   1
 -16  -2  -5 2078.73 233.635   3
  16  -2   6-22.8081 97.3774   1
 -16  -2  -6 78.3489 90.6270   3
  16  -2   7 1107.12 187.027   1
 -16  -2  -7 924.016 166.854   3
  16  -2   8 563.245 151.224   1
 -16  -2  -8 508.492 138.178   3
  16  -2   9 362.790 123.221   1
 -16  -2  -9 270.193 110.468   3
 -16  -2 -10 1263.97 194.906   3
  16  -3 -21-168.852 168.560   2
  16   3 -21-6.68901 69.5154   2
  16  -3 -20 796.776 200.771   2
  16   3 -20 832.923 143.956   2
  16  -3 -19 9.28671 121.643   2
  16   3 -19 77.4092 79.1160   2
  16  -3 -18 1461.97 246.049   2
  16   3 -18 1391.29 183.659   2
  16  -3 -17 109.211 152.172   2
  16   3 -17 267.365 106.255   2
  16   3 -16 3777.50 302.984   2
  16  -3 -16 3981.85 355.474   2
  16  -3 -15 361.403 150.849   2
  16   3 -15-57.1145 85.3808   2
  16  -3 -14 6588.62 445.775   2
  16   3 -14 6128.94 398.579   2
  16  -3 -13 114.878 129.657   2
  16   3 -13 201.009 120.819   2
  16  -3 -12 1969.75 249.972   2
  16   3 -12 1880.08 227.124   2
 -16  -3  12 1838.21 217.499   3
  16  -3 -11 364.048 156.060   2
  16   3 -11 423.351 143.794   2
 -16  -3  11 228.997 95.7972   3
  16  -3 -10 147.626 140.575   2
  16   3 -10-19.3113 101.404   2
 -16  -3  10 106.004 94.3839   3
  16  -3  -9-33.9108 120.888   2
 -16  -3   9-30.0313 95.8821   3
  16  -3  -8 309.314 126.869   2
 -16  -3   8 227.327 101.277   3
  16  -3  -7 160.424 111.663   2
 -16  -3   7-35.6502 101.182   3
  16  -3  -6 759.840 155.417   2
 -16  -3   6 785.371 156.442   3
  16  -3  -5 54.4061 98.1548   2
 -16  -3   5 68.7178 93.4197   3
  16  -3  -4 1109.10 169.048   2
 -16  -3   4 1184.55 185.414   3
  16  -3  -3 62.9220 97.7067   2
 -16  -3   3-42.9771 101.858   3
  16  -3  -2 2753.53 239.838   2
 -16  -3   2 2863.55 273.928   3
  16  -3  -1 41.9177 83.3622   2
 -16  -3   1 32.7831 101.867   3
  16  -3   0 4074.29 282.728   2
 -16  -3   0 4301.79 343.158   3
  16  -3   1 319.261 97.6964   2
 -16  -3  -1 253.737 115.953   3
  16  -3   2 5786.99 329.671   2
 -16  -3  -2 5809.49 410.806   3
 -16  -3  -3 146.268 115.623   3
 -16  -3  -4 4836.16 379.477   3
 -16  -3  -5 819.091 162.460   3
 -16  -3  -6 2926.58 306.011   3
 -16  -3  -7 335.345 120.431   3
 -16  -3  -8 1142.56 200.474   3
  16   4 -18 144.224 90.9953   2
  16  -4 -17 289.989 166.106   2
  16   4 -17 141.218 87.1642   2
  16  -4 -16-5.74653 132.711   2
  16   4 -16 34.1946 83.7522   2
  16  -4 -15 1951.10 281.910   2
  16   4 -15 1912.48 222.836   2
  16  -4 -14 4.58462 144.145   2
  16   4 -14 104.496 99.3908   2
  16  -4 -13 1740.16 252.011   2
  16   4 -13 1307.30 195.108   2
 -16  -4  13 1547.92 203.961   3
  16  -4 -12 614.665 176.113   2
  16   4 -12 741.754 151.238   2
 -16  -4  12 796.382 158.867   3
  16  -4 -11 975.182 190.704   2
  16   4 -11 1067.40 181.924   2
 -16  -4  11 1091.88 171.408   3
  16  -4 -10 1000.18 192.374   2
 -16  -4  10 962.232 167.934   3
  16  -4  -9 1260.68 207.053   2
 -16  -4   9 1607.68 210.718   3
  16  -4  -8 2979.79 293.113   2
 -16  -4   8 3371.61 302.471   3
  16  -4  -7 311.833 143.588   2
 -16  -4   7 256.258 116.391   3
  16  -4  -6 2747.88 272.633   2
 -16  -4   6 3149.94 293.825   3
  16  -4  -5 1476.02 197.932   2
 -16  -4   5 1460.54 206.294   3
  16  -4  -4 5531.02 366.264   2
 -16  -4   4 6006.62 417.299   3
  16  -4  -3 2346.18 234.771   2
 -16  -4   3 2486.30 268.257   3
  16  -4  -2 3232.85 265.239   2
 -16  -4   2 3731.98 330.023   3
  16  -4  -1 1995.86 207.518   2
 -16  -4   1 2054.01 257.888   3
 -16  -4   0 332.625 126.946   3
 -16  -4  -1 3574.25 339.488   3
 -16  -4  -2-127.229 118.450   3
 -16  -4  -3 2565.15 293.796   3
  16   5 -15 263.224 114.746   2
  16   5 -14 143.174 97.1615   2
 -16  -5  14 54.2896 81.7022   3
  16  -5 -13 961.758 223.521   2
  16   5 -13 848.944 173.216   2
 -16  -5  13 700.888 148.121   3
  16   5 -12 132.856 111.051   2
 -16  -5  12 306.337 117.805   3
  16  -5 -11 2881.99 322.589   2
 -16  -5  11 3161.81 305.082   3
  16  -5 -10 108.801 136.863   2
 -16  -5  10-24.2188 78.4008   3
  16  -5  -9 2566.91 301.780   2
 -16  -5   9 3495.29 322.530   3
  16  -5  -8 338.835 155.959   2
 -16  -5   8 549.657 144.780   3
  16  -5  -7 978.134 190.571   2
 -16  -5   7 1092.11 190.489   3
  16  -5  -6-76.6387 110.998   2
 -16  -5   6 119.490 116.832   3
  16  -5  -5 1386.71 207.963   2
 -16  -5   5 1327.78 217.765   3
  16  -5  -4 533.476 148.048   2
 -16  -5   4 829.515 172.101   3
 -16  -5   3 2377.08 282.721   3
  17   0 -26 59.7724 119.219   2
  17   0 -25 66.0912 115.942   2
  17   0 -24 220.540 131.207   2
  17   0 -23 72.3506 121.885   2
  17   0 -22 77.7955 106.231   2
  17   0 -21 887.810 181.884   2
  17   0 -20 91.1366 119.506   2
  17   0 -19 4693.92 362.940   2
  17   0 -18 53.3890 100.772   2
  17   0 -17 338.672 129.174   2
  17   0 -16-25.7664 123.384   2
  17   0 -15 1068.22 183.841   2
  17   0 -14 65.9760 122.809   2
  17   0 -13 12205.3 588.294   2
  17   0 -12 14.5779 117.001   2
  17   0 -11 1401.36 195.037   2
  17   0 -10-40.1927 96.1728   2
  17   0  -9 5482.64 187.294   1
  17   0  -9 5208.32 355.996   2
  17   0  -8 37.5535 112.850   2
  17   0  -7 9971.53 509.127   2
  17   0  -6-70.6157 110.939   2
  17   0  -5 11486.2 550.067   2
  17   0  -4 103.222 110.257   2
  17   0  -3 12544.7 586.901   2
  17   0  -2-32.7900 93.6884   2
  17   0  -1 21237.6 834.006   2
  17   0   0 58.4764 110.057   2
  17   0   1 3413.19 287.186   2
  17   0   2 30.9211 95.2711   2
  17   0   3 351.777 116.744   2
  17   0   4-145.480 103.331   2
  17   0   5 102.577 86.0701   2
  17   0   6 20.0692 84.3460   1
  17   0   6-39.4329 84.0663   2
  17   0   7 897.888 165.166   1
  17   0   7 849.153 153.888   2
  17   0   8 104.299 86.5579   1
  17   0   8-30.8122 83.7403   2
  17   0   9 1505.25 207.511   1
  17   1 -25 101.535 106.289   2
  17  -1 -24 42.8462 131.269   2
  17   1 -24-12.0513 89.8635   2
  17  -1 -23-83.4940 123.889   2
  17   1 -23 107.962 101.154   2
  17  -1 -22 198.938 145.847   2
  17   1 -22-59.4206 99.7611   2
  17  -1 -21 184.389 132.523   2
  17   1 -21 20.1898 105.281   2
  17  -1 -20 3363.23 324.303   2
  17   1 -20 2985.20 288.740   2
  17  -1 -19 314.619 143.277   2
  17   1 -19 353.964 136.468   2
  17  -1 -18 1714.08 230.027   2
  17   1 -18 1949.98 233.946   2
  17   1 -17 4278.31 330.418   2
  17  -1 -17 3551.25 323.651   2
  17   1 -16 74.7519 114.542   2
  17  -1 -16 4.01158 125.680   2
  17  -1 -15 732.315 165.603   2
  17   1 -15 946.475 175.076   2
  17  -1 -14-178.697 146.663   2
  17   1 -14 47.7517 103.725   2
  17  -1 -13 313.945 142.971   2
  17   1 -13 511.240 153.006   2
  17   1 -12-30.7886 113.400   2
  17  -1 -12 79.1173 125.723   2
  17  -1 -11 2987.82 277.407   2
  17   1 -11 2718.11 263.673   2
  17  -1 -10 6507.76 401.701   2
  17   1 -10 6640.16 407.936   2
  17  -1  -9 161.758 128.950   2
  17   1  -9-62.5994 123.386   2
  17  -1  -8 13172.9 605.936   2
  17   1  -8 13382.2 617.587   2
  17   1  -7 746.330 155.894   2
  17  -1  -7 702.000 156.353   2
  17  -1  -6 2585.55 143.487   1
  17  -1  -6 2138.23 227.395   2
  17   1  -6 2534.00 252.513   2
  17  -1  -5 327.619 62.5386   1
  17  -1  -5 345.408 120.974   2
  17   1  -5 238.737 124.100   2
 -17  -1   5 303.142 113.396   3
  17  -1  -4 4483.70 232.268   1
  17  -1  -4 4466.45 318.451   2
 -17  -1   4 4094.75 310.734   3
  17   1  -4 4637.17 341.091   2
  17  -1  -3 58.7362 55.7807   1
  17  -1  -3 60.1307 101.819   2
  17   1  -3-39.5204 96.5637   2
 -17  -1   3 18.4968 81.9600   3
  17  -1  -2 8455.35 373.295   1
  17  -1  -2 8309.42 443.396   2
 -17  -1   2 7688.57 447.660   3
  17  -1  -1 605.534 104.798   1
  17  -1  -1 479.013 128.000   2
 -17  -1   1 506.662 120.621   3
  17  -1   0 5366.47 306.606   1
  17  -1   0 5327.37 345.888   2
 -17  -1   0 5283.54 362.052   3
  17  -1   1 1525.14 169.046   1
  17  -1   1 1360.84 178.182   2
 -17  -1  -1 1383.24 184.776   3
  17  -1   2 2303.14 211.729   1
  17  -1   2 2134.49 214.742   2
 -17  -1  -2 1892.71 218.517   3
  17  -1   3 880.543 153.109   1
  17  -1   3 1111.53 158.503   2
 -17  -1  -3 929.365 158.747   3
  17  -1   4 1267.25 178.958   1
  17  -1   4 1272.82 164.443   2
 -17  -1  -4 1058.03 166.373   3
  17  -1   5 1656.21 199.273   1
  17  -1   5 2050.14 205.231   2
 -17  -1  -5 1678.31 206.093   3
  17  -1   6 381.937 118.958   1
  17  -1   6 312.421 99.7516   2
 -17  -1  -6 389.518 112.182   3
  17  -1   7 626.821 139.317   1
 -17  -1  -7 549.957 129.114   3
  17  -1   8 148.955 101.428   1
 -17  -1  -8 226.022 96.0751   3
  17  -1   9 500.094 137.371   1
 -17  -1  -9 429.730 117.812   3
  17   2 -23 126.008 92.2229   2
  17  -2 -22-92.7360 158.268   2
  17   2 -22 72.0071 98.1697   2
  17  -2 -21-200.102 173.698   2
  17   2 -21-65.0121 98.6431   2
  17  -2 -20 1881.23 258.127   2
  17   2 -20 1708.77 216.607   2
  17  -2 -19 330.501 161.640   2
  17   2 -19 335.460 121.910   2
  17  -2 -18 1477.71 231.253   2
  17   2 -18 1622.62 206.794   2
  17  -2 -17 294.802 155.482   2
  17   2 -17 105.979 116.514   2
  17  -2 -16 588.691 177.916   2
  17   2 -16 426.164 134.660   2
  17  -2 -15-45.2182 126.365   2
  17   2 -15-85.1037 119.713   2
  17   2 -14 3230.16 289.814   2
  17  -2 -14 2711.51 290.805   2
  17   2 -13-17.2361 100.782   2
  17  -2 -13-203.725 149.461   2
  17  -2 -12 2969.12 291.552   2
  17   2 -12 2795.08 275.162   2
  17   2 -11 27.5155 116.455   2
  17  -2 -11-84.4771 107.706   2
  17  -2 -10 7343.75 446.833   2
  17   2 -10 7775.31 458.968   2
  17  -2  -9 937.297 173.971   2
  17   2  -9 1218.37 197.927   2
 -17  -2   9 998.636 170.226   3
  17  -2  -8 4657.01 339.866   2
  17   2  -8 5257.50 375.040   2
 -17  -2   8 5548.87 365.711   3
  17   2  -7 1402.80 207.876   2
  17  -2  -7 1322.23 191.452   2
 -17  -2   7 1256.53 184.853   3
  17  -2  -6 2082.85 222.640   2
 -17  -2   6 2125.79 227.895   3
  17  -2  -5 1740.68 208.377   2
 -17  -2   5 1583.70 199.909   3
  17  -2  -4 155.271 109.126   2
 -17  -2   4-70.2268 89.0531   3
  17  -2  -3 3483.88 274.931   2
 -17  -2   3 3617.30 298.517   3
  17  -2  -2 1969.30 204.897   2
 -17  -2   2 1662.14 211.322   3
  17  -2  -1 375.568 107.451   2
 -17  -2   1 285.438 117.034   3
  17  -2   0 2746.51 226.176   1
  17  -2   0 2918.45 243.614   2
 -17  -2   0 2897.04 272.395   3
  17  -2   1 1184.87 160.214   1
  17  -2   1 1126.55 157.397   2
 -17  -2  -1 1129.13 175.895   3
  17  -2   2 1890.82 200.082   1
  17  -2   2 1797.81 188.419   2
 -17  -2  -2 1741.59 218.422   3
  17  -2   3 891.942 153.459   1
  17  -2   3 718.419 126.508   2
 -17  -2  -3 713.598 147.442   3
  17  -2   4 5904.98 387.080   1
 -17  -2  -4 5444.14 392.643   3
  17  -2   5 25.1157 94.7371   1
 -17  -2  -5 72.4677 90.2099   3
  17  -2   6 7730.66 481.125   1
 -17  -2  -6 7604.61 483.642   3
  17  -2   7 267.497 120.722   1
 -17  -2  -7 426.990 124.802   3
  17  -2   8 2113.18 262.070   1
 -17  -2  -8 1905.61 238.948   3
 -17  -2  -9 94.1048 96.9602   3
  17   3 -21-24.4781 85.7695   2
  17  -3 -20-179.769 160.411   2
  17   3 -20 110.819 95.0517   2
  17  -3 -19 243.430 166.884   2
  17   3 -19 153.944 93.9002   2
  17  -3 -18 8.78787 154.232   2
  17   3 -18 34.9774 87.0840   2
  17  -3 -17 1931.14 262.954   2
  17   3 -17 2324.73 247.115   2
  17  -3 -16 521.380 178.075   2
  17   3 -16 127.614 97.4640   2
  17  -3 -15 4428.96 373.761   2
  17   3 -15 4098.58 330.416   2
  17  -3 -14 195.066 138.625   2
  17   3 -14 203.404 115.830   2
  17  -3 -13 4985.17 389.180   2
  17   3 -13 5167.29 375.362   2
  17  -3 -12 612.056 176.141   2
  17   3 -12 445.320 136.839   2
  17  -3 -11 3688.18 321.533   2
 -17  -3  11 3750.68 313.363   3
  17   3 -11 4099.21 337.418   2
  17  -3 -10 31.8326 123.286   2
  17   3 -10 139.577 112.315   2
 -17  -3  10 17.1334 88.2953   3
  17  -3  -9 1390.16 209.498   2
  17   3  -9 1602.89 223.322   2
 -17  -3   9 1463.43 201.627   3
  17  -3  -8 575.571 146.667   2
 -17  -3   8 389.800 122.046   3
  17  -3  -7 929.296 174.264   2
 -17  -3   7 1194.38 180.744   3
  17  -3  -6 572.917 147.437   2
 -17  -3   6 683.503 145.974   3
  17  -3  -5 64.9495 98.3122   2
 -17  -3   5 44.4533 84.2471   3
  17  -3  -4 614.956 141.298   2
 -17  -3   4 548.413 140.693   3
  17  -3  -3-49.1053 90.1936   2
 -17  -3   3 2.82046 87.6273   3
  17  -3  -2 727.645 142.895   2
 -17  -3   2 738.989 151.285   3
  17  -3  -1 77.1311 87.3627   2
 -17  -3   1 291.083 129.349   3
  17  -3   0 624.122 123.438   2
 -17  -3   0 876.381 166.239   3
  17  -3   1 1175.85 156.454   2
 -17  -3  -1 1307.12 201.376   3
 -17  -3  -2 9.36428 94.9469   3
 -17  -3  -3 5839.79 423.011   3
 -17  -3  -4 231.408 114.367   3
 -17  -3  -5 6456.05 456.478   3
 -17  -3  -6 330.958 133.155   3
  17   4 -18 220.785 101.107   2
  17  -4 -17 1292.70 244.463   2
  17   4 -17 1467.08 203.539   2
  17  -4 -16 399.690 192.831   2
  17   4 -16 787.720 157.137   2
  17  -4 -15-11.8288 139.148   2
  17   4 -15 16.0523 89.3299   2
  17  -4 -14 981.514 210.739   2
  17   4 -14 1194.48 188.859   2
  17  -4 -13 13.7053 132.444   2
  17   4 -13-24.4471 101.031   2
 -17  -4  13-123.567 100.389   3
  17  -4 -12 1034.79 206.323   2
  17   4 -12 899.532 180.686   2
 -17  -4  12 784.653 151.234   3
  17  -4 -11 295.726 141.097   2
  17   4 -11 489.208 138.261   2
 -17  -4  11 687.071 149.635   3
  17  -4 -10 984.541 194.275   2
 -17  -4  10 1319.33 198.123   3
  17  -4  -9 397.543 138.276   2
 -17  -4   9 469.914 132.159   3
  17  -4  -8 1022.41 191.127   2
 -17  -4   8 1007.66 176.231   3
  17  -4  -7 2254.09 256.021   2
 -17  -4   7 2904.11 287.397   3
  17  -4  -6 101.274 108.739   2
 -17  -4   6-51.6300 91.1141   3
  17  -4  -5 2841.93 272.974   2
 -17  -4   5 3483.97 319.839   3
  17  -4  -4 39.9697 94.3661   2
 -17  -4   4 186.413 100.451   3
  17  -4  -3 989.137 164.227   2
 -17  -4   3 903.410 172.758   3
  17  -4  -2 98.1193 85.8895   2
 -17  -4   2 61.1196 72.2918   3
 -17  -4   1 2904.31 302.880   3
 -17  -4   0 380.319 142.025   3
 -17  -4  -1 1376.63 217.775   3
  17   5 -15 84.8931 102.291   2
  17   5 -14 15.3985 82.6219   2
 -17  -5  14-31.0177 86.7223   3
  17  -5 -13 361.076 167.196   2
  17   5 -13 364.678 130.242   2
 -17  -5  13 112.344 92.9594   3
  17  -5 -12 34.6740 125.189   2
  17   5 -12 124.182 115.389   2
 -17  -5  12-59.8603 95.9976   3
  17  -5 -11 60.1483 137.501   2
 -17  -5  11-41.3001 83.9939   3
  17  -5 -10 210.369 137.904   2
 -17  -5  10 268.753 114.031   3
  17  -5  -9 463.347 168.226   2
 -17  -5   9 428.770 138.249   3
  17  -5  -8 1753.85 245.534   2
 -17  -5   8 2160.71 262.235   3
  17  -5  -7-62.1734 107.556   2
 -17  -5   7-11.9499 78.5928   3
  17  -5  -6 6280.86 436.127   2
 -17  -5   6 6806.36 477.265   3
  17  -5  -5 197.523 115.472   2
  18   0 -25 234.457 140.784   2
  18   0 -24 888.473 192.436   2
  18   0 -23 270.481 133.101   2
  18   0 -22 818.018 184.763   2
  18   0 -21-60.2027 114.354   2
  18   0 -20 152.179 120.107   2
  18   0 -19-133.548 137.127   2
  18   0 -18 8797.95 518.046   2
  18   0 -17-4.08551 123.835   2
  18   0 -16 7390.29 464.376   2
  18   0 -15-7.24583 114.486   2
  18   0 -14 5841.59 398.366   2
  18   0 -13 297.951 146.911   2
  18   0 -12 743.669 172.196   2
  18   0 -11 6.50076 106.997   2
  18   0 -10 4444.65 334.567   2
  18   0  -9-86.5106 104.901   2
  18   0  -8 93.1921 104.724   2
  18   0  -7 10.2155 98.0441   2
  18   0  -6 3518.73 294.101   2
  18   0  -5-80.9942 125.299   2
  18   0  -4 6929.50 424.328   2
  18   0  -3 58.3403 106.796   2
  18   0  -2 16817.8 727.708   2
  18   0  -1 28.2872 94.0999   2
  18   0   0 10335.7 537.561   2
  18   0   1-2.28225 93.0402   2
  18   0   2 8821.21 493.674   2
  18   0   3-55.5842 93.3538   2
  18   0   4 3405.35 283.827   1
  18   0   4 3924.96 318.639   2
  18   0   5 98.3825 99.1148   1
  18   0   5-44.3049 94.5557   2
  18   0   6 562.649 139.355   1
  18   0   6 806.544 153.680   2
  18   0   7 205.396 110.368   1
  18   0   7 57.4614 86.3453   2
  18   0   8 77.9880 86.1948   1
  18   1 -25 315.121 134.634   2
  18   1 -24 255.880 125.376   2
  18  -1 -23 1049.26 212.907   2
  18   1 -23 621.888 165.742   2
  18  -1 -22 762.347 179.550   2
  18   1 -22 620.403 159.334   2
  18  -1 -21 1192.70 221.620   2
  18   1 -21 779.029 167.730   2
  18  -1 -20 101.550 136.486   2
  18   1 -20-147.312 121.510   2
  18  -1 -19 1675.77 233.170   2
  18   1 -19 1544.28 218.010   2
  18   1 -18 169.069 125.778   2
  18  -1 -18-80.9172 136.428   2
  18   1 -17 1739.69 225.024   2
  18  -1 -17 1299.08 214.599   2
  18   1 -16 955.293 178.746   2
  18  -1 -16 1088.82 195.408   2
  18  -1 -15 876.500 177.578   2
  18   1 -15 834.069 171.869   2
  18  -1 -14 434.833 148.529   2
  18   1 -14 519.852 152.829   2
  18   1 -13 78.5027 121.041   2
  18  -1 -13 39.1215 126.252   2
  18  -1 -12 3538.73 309.928   2
  18   1 -12 3325.79 298.353   2
  18   1 -11 206.432 130.544   2
  18  -1 -11 225.262 130.989   2
  18  -1 -10 293.210 123.736   2
  18   1 -10 242.205 127.018   2
  18  -1  -9 512.229 136.817   2
  18   1  -9 240.604 113.149   2
  18  -1  -8 3093.05 283.579   2
  18   1  -8 3512.51 299.373   2
  18   1  -7 1196.21 189.053   2
  18  -1  -7 1529.93 210.657   2
  18  -1  -6 2466.19 147.288   1
  18  -1  -6 2317.10 241.535   2
  18   1  -6 2653.47 268.508   2
  18  -1  -5 4454.94 225.685   1
  18  -1  -5 4289.12 326.392   2
  18   1  -5 4570.73 348.716   2
  18  -1  -4 2135.00 158.648   1
  18  -1  -4 1896.08 219.337   2
  18   1  -4 1859.62 226.501   2
 -18  -1   4 1986.03 221.927   3
  18  -1  -3 6140.54 300.610   1
  18  -1  -3 5662.61 372.954   2
 -18  -1   3 5511.17 378.886   3
  18   1  -3 5924.01 400.666   2
  18  -1  -2 826.270 116.291   1
  18  -1  -2 817.636 155.211   2
  18   1  -2 775.472 159.065   2
 -18  -1   2 566.217 137.783   3
  18  -1  -1 5062.80 288.962   1
  18  -1  -1 4468.72 329.547   2
 -18  -1   1 4158.84 327.824   3
  18  -1   0 58.2226 71.4200   1
  18  -1   0 56.4625 90.2986   2
 -18  -1   0 78.1045 84.5743   3
  18  -1   1 3194.49 242.768   1
  18  -1   1 2691.90 250.571   2
 -18  -1  -1 3082.98 281.385   3
  18  -1   2 72.0004 70.2670   1
  18  -1   2 80.3596 83.8347   2
 -18  -1  -2 60.5239 83.0872   3
  18  -1   3 3267.57 266.787   1
  18  -1   3 3013.22 266.770   2
 -18  -1  -3 3180.28 290.389   3
  18  -1   4 237.529 99.8913   1
  18  -1   4 347.108 106.059   2
 -18  -1  -4 216.501 99.5754   3
  18  -1   5 662.568 140.569   1
  18  -1   5 785.159 144.709   2
 -18  -1  -5 686.235 139.526   3
  18  -1   6 764.945 158.419   1
 -18  -1  -6 751.888 152.682   3
  18  -1   7 309.264 120.977   1
 -18  -1  -7 371.641 119.357   3
  18  -1   8 2227.67 255.035   1
 -18  -1  -8 1713.59 218.516   3
  18   2 -24 100.566 104.653   2
  18   2 -23 151.699 101.554   2
  18   2 -22 95.6798 102.068   2
  18  -2 -21 59.7237 121.042   2
  18   2 -21-20.6998 103.064   2
  18  -2 -20 612.087 174.537   2
  18   2 -20 360.331 121.181   2
  18  -2 -19 96.9387 125.782   2
  18   2 -19 112.345 107.038   2
  18  -2 -18 105.945 122.449   2
  18   2 -18 97.0190 103.556   2
  18  -2 -17 208.113 138.013   2
  18   2 -17 194.230 106.639   2
  18  -2 -16 127.196 122.801   2
  18   2 -16 35.3309 96.2862   2
  18  -2 -15 371.671 153.785   2
  18   2 -15 139.686 116.257   2
  18  -2 -14-20.3772 131.483   2
  18   2 -14-35.0899 118.866   2
  18   2 -13 650.720 152.023   2
  18  -2 -13 647.921 175.851   2
  18  -2 -12 322.240 136.723   2
  18   2 -12 380.879 152.174   2
  18  -2 -11 3480.46 317.015   2
  18   2 -11 3685.65 316.495   2
  18   2 -10 229.916 124.587   2
  18  -2 -10-40.9221 126.630   2
  18  -2  -9 8525.06 495.057   2
  18   2  -9 9833.75 541.172   2
  18   2  -8 230.149 140.907   2
  18  -2  -8 80.5020 122.178   2
 -18  -2   8 320.961 122.295   3
  18  -2  -7 6047.54 396.630   2
 -18  -2   7 6099.56 404.757   3
  18   2  -7 6328.78 431.286   2
  18  -2  -6 372.828 133.618   2
  18   2  -6 164.877 127.157   2
 -18  -2   6 208.066 115.985   3
  18  -2  -5 2738.61 261.103   2
 -18  -2   5 2712.67 262.262   3
  18  -2  -4 1009.76 170.084   2
 -18  -2   4 843.861 158.327   3
  18  -2  -3 1628.45 196.751   2
 -18  -2   3 1334.77 192.101   3
  18  -2  -2 677.898 141.537   2
 -18  -2   2 671.654 151.034   3
  18  -2  -1 190.692 100.495   2
 -18  -2   1 185.216 108.561   3
  18  -2   0 1156.51 149.017   1
  18  -2   0 1235.66 172.162   2
 -18  -2   0 1060.63 175.990   3
  18  -2   1 1748.42 189.437   1
  18  -2   1 1629.38 190.485   2
 -18  -2  -1 1629.57 211.748   3
  18  -2   2 264.393 101.537   1
  18  -2   2 317.394 100.502   2
 -18  -2  -2 361.218 123.063   3
  18  -2   3 1279.80 181.354   1
  18  -2   3 1200.09 164.955   2
 -18  -2  -3 1282.99 197.391   3
  18  -2   4 46.4493 93.5515   1
 -18  -2  -4 6.92140 86.2321   3
  18  -2   5 2950.41 287.318   1
 -18  -2  -5 3289.68 310.528   3
  18  -2   6 235.592 120.525   1
 -18  -2  -6 266.726 111.399   3
  18  -2   7 5113.52 398.188   1
 -18  -2  -7 4680.92 383.017   3
  18   3 -21 185.253 97.9871   2
  18   3 -20 90.1425 94.6215   2
  18  -3 -19-264.352 153.684   2
  18   3 -19 279.267 111.998   2
  18  -3 -18-44.4770 155.266   2
  18   3 -18 45.9486 90.4099   2
  18  -3 -17-169.108 158.131   2
  18   3 -17-220.126 123.371   2
  18  -3 -16 1653.09 248.646   2
  18   3 -16 1570.96 216.009   2
  18  -3 -15 253.475 156.063   2
  18   3 -15 118.142 106.977   2
  18  -3 -14 4425.15 373.275   2
  18   3 -14 4409.79 357.844   2
  18  -3 -13 305.116 158.829   2
  18   3 -13 13.6510 97.1529   2
  18  -3 -12 5827.37 423.058   2
  18   3 -12 5924.51 421.987   2
  18  -3 -11 88.0288 109.736   2
  18   3 -11-27.7804 103.259   2
 -18  -3  11 66.7701 80.9609   3
  18  -3 -10 2002.39 250.563   2
  18   3 -10 2605.26 275.942   2
 -18  -3  10 2085.03 238.312   3
  18  -3  -9-93.8360 124.972   2
  18   3  -9 102.076 112.825   2
 -18  -3   9-38.1399 84.2894   3
  18  -3  -8 3616.21 311.300   2
 -18  -3   8 2995.78 291.123   3
  18  -3  -7 39.0863 109.980   2
 -18  -3   7 193.919 117.390   3
  18  -3  -6 2729.48 272.632   2
 -18  -3   6 2912.60 284.825   3
  18  -3  -5 94.5795 108.107   2
 -18  -3   5 65.7774 101.715   3
  18  -3  -4 2094.34 226.135   2
 -18  -3   4 1993.41 239.220   3
  18  -3  -3 98.3228 93.9595   2
 -18  -3   3 168.423 110.417   3
  18  -3  -2 686.416 139.030   2
 -18  -3   2 643.572 152.861   3
  18  -3  -1 622.487 129.726   2
 -18  -3   1 666.833 152.632   3
  18  -3   0 52.0100 79.6439   2
 -18  -3   0 130.341 93.5218   3
 -18  -3  -1 445.421 145.223   3
 -18  -3  -2 2243.32 261.237   3
 -18  -3  -3 204.251 115.904   3
  18   4 -19 218.307 102.393   2
  18   4 -18 1007.30 184.042   2
  18   4 -17 91.6260 98.3430   2
  18   4 -16 190.706 104.607   2
  18  -4 -15 596.137 170.498   2
  18   4 -15 487.776 143.783   2
  18  -4 -14 324.723 159.858   2
  18   4 -14 158.967 115.336   2
  18  -4 -13 1062.92 215.485   2
  18   4 -13 1127.39 203.593   2
 -18  -4  13 1404.29 207.787   3
  18  -4 -12-35.5480 146.190   2
  18   4 -12-60.5977 104.460   2
 -18  -4  12 71.8580 87.7334   3
  18  -4 -11 734.517 182.060   2
  18   4 -11 1392.06 223.465   2
 -18  -4  11 1148.30 187.709   3
  18  -4 -10 64.1831 123.814   2
  18   4 -10 348.490 144.907   2
 -18  -4  10 141.402 92.2905   3
  18  -4  -9 840.379 182.030   2
 -18  -4   9 637.248 143.539   3
  18  -4  -8 352.932 141.831   2
 -18  -4   8-154.045 119.910   3
  18  -4  -7 3019.95 295.085   2
 -18  -4   7 3156.52 307.550   3
  18  -4  -6 2693.59 280.922   2
 -18  -4   6 3332.90 318.396   3
  18  -4  -5 4646.69 355.705   2
 -18  -4   5 5439.94 408.884   3
  18  -4  -4 2326.61 245.626   2
 -18  -4   4 2849.91 292.110   3
  18  -4  -3 336.336 114.656   2
 -18  -4   3 206.169 107.702   3
 -18  -4   2 2776.86 299.562   3
  18   5 -15 1611.08 234.613   2
  18   5 -14 645.411 167.629   2
 -18  -5  14 628.630 150.352   3
  18   5 -13-82.4788 105.009   2
 -18  -5  13-85.9254 105.644   3
  18   5 -12 466.264 158.213   2
 -18  -5  12 644.200 155.649   3
  18  -5 -11-121.253 145.576   2
  18   5 -11 36.4345 93.2786   2
  18  -5 -10-66.5535 110.350   2
  18  -5  -9 1260.20 224.598   2
  18  -5  -8 467.323 160.486   2
  18  -5  -7 1186.17 197.957   2
  18  -5  -6-57.0160 105.940   2
  19   0 -24 97.7531 126.909   2
  19   0 -23 1125.53 216.505   2
  19   0 -22-117.919 115.893   2
  19   0 -21 952.674 193.598   2
  19   0 -20-124.258 129.951   2
  19   0 -19 286.247 137.652   2
  19   0 -18-32.3518 128.551   2
  19   0 -17 2889.35 296.374   2
  19   0 -16 162.013 110.510   2
  19   0 -15 897.087 183.818   2
  19   0 -14-13.2248 118.999   2
  19   0 -13 244.179 138.867   2
  19   0 -12 27.3892 109.758   2
  19   0 -11 4328.25 345.978   2
  19   0 -10-87.1389 109.908   2
  19   0  -9 2622.78 272.580   2
  19   0  -8 5.07495 117.572   2
  19   0  -7 163.286 119.143   2
  19   0  -6-39.4631 98.1873   2
  19   0  -5 1140.92 195.497   2
  19   0  -4 117.027 113.263   2
  19   0  -3 2828.38 274.043   2
  19   0  -2 10.1831 101.107   2
  19   0  -1 9202.83 512.678   2
  19   0   0 1.22139 97.7906   2
  19   0   1 7017.64 445.520   2
  19   0   2 78.5642 78.8043   1
  19   0   2-20.9701 98.8376   2
  19   0   3 5122.79 348.519   1
  19   0   3 4815.20 368.029   2
  19   0   4 98.8922 100.501   1
  19   0   4-76.6832 99.3036   2
  19   0   5 3844.65 317.039   1
  19   0   5 4331.81 348.274   2
  19   0   6 105.786 93.2354   1
  19   0   6-72.7807 83.1052   2
  19   0   7 2680.68 275.044   1
  19   1 -24 676.628 176.323   2
  19   1 -23 473.540 156.000   2
  19  -1 -22 528.401 176.382   2
  19   1 -22 440.498 143.600   2
  19  -1 -21 191.519 140.072   2
  19   1 -21-3.90604 101.945   2
  19  -1 -20 22.3858 120.260   2
  19   1 -20-100.998 116.157   2
  19  -1 -19 51.7630 135.336   2
  19   1 -19-38.7707 123.413   2
  19   1 -18 5267.00 391.999   2
  19  -1 -18 4596.25 390.253   2
  19  -1 -17 1240.57 220.913   2
  19   1 -17 1466.31 207.920   2
  19   1 -16 6278.13 428.833   2
  19  -1 -16 5724.00 423.173   2
  19  -1 -15-98.9292 137.191   2
  19   1 -15-98.1523 103.972   2
  19  -1 -14 1571.01 227.108   2
  19   1 -14 1279.83 206.579   2
  19   1 -13 511.417 146.610   2
  19  -1 -13 199.054 127.064   2
  19   1 -12 375.381 133.232   2
  19  -1 -12 652.790 180.902   2
  19  -1 -11 2821.55 284.640   2
  19   1 -11 2551.75 270.534   2
  19  -1 -10 1003.68 185.679   2
  19   1 -10 636.148 163.241   2
  19  -1  -9 2472.80 261.473   2
  19   1  -9 2783.40 276.043   2
  19  -1  -8 58.5105 109.975   2
  19   1  -8-75.9511 123.291   2
  19  -1  -7 2720.55 273.738   2
  19   1  -7 3039.37 290.571   2
  19   1  -6 576.707 163.692   2
  19  -1  -6 588.152 154.738   2
  19  -1  -5 3000.45 275.736   2
  19   1  -5 2840.08 285.982   2
  19  -1  -4 354.805 125.887   2
  19   1  -4 261.452 126.357   2
  19  -1  -3 349.219 80.9147   1
  19  -1  -3 365.863 128.045   2
  19   1  -3 446.685 138.819   2
  19  -1  -2 1011.37 127.513   1
  19  -1  -2 1009.40 175.317   2
  19   1  -2 1173.28 192.369   2
 -19  -1   2 1042.05 169.585   3
  19  -1  -1 167.761 82.5504   1
  19  -1  -1 161.550 108.823   2
  19   1  -1-36.6626 102.731   2
 -19  -1   1 22.8625 82.8046   3
  19  -1   0 5263.12 324.259   1
  19  -1   0 5361.24 365.900   2
 -19  -1   0 5134.67 377.311   3
  19   1   0 5571.55 399.414   2
  19  -1   1-55.5061 74.6712   1
  19  -1   1-16.2615 88.9046   2
 -19  -1  -1-80.1216 96.4234   3
  19  -1   2 4271.02 308.171   1
  19  -1   2 3447.39 298.961   2
 -19  -1  -2 4001.47 334.068   3
  19  -1   3-23.8993 72.4108   1
  19  -1   3 96.1563 98.2174   2
 -19  -1  -3 19.9210 89.6394   3
  19  -1   4 2989.73 273.908   1
  19  -1   4 3241.33 281.364   2
 -19  -1  -4 3034.10 298.875   3
  19  -1   5 860.204 162.951   1
 -19  -1  -5 587.142 143.792   3
  19  -1   6 2570.84 268.834   1
 -19  -1  -6 2630.75 272.790   3
  19  -1   7 1207.44 195.235   1
 -19  -1  -7 1450.79 204.633   3
  19   2 -23 43.7268 92.6280   2
  19   2 -22-11.4216 95.6465   2
  19   2 -21-102.171 108.794   2
  19  -2 -20 135.473 149.930   2
  19   2 -20 81.0243 107.083   2
  19  -2 -19 292.463 175.702   2
  19   2 -19 273.219 127.933   2
  19  -2 -18 290.533 151.446   2
  19   2 -18 322.759 137.168   2
  19  -2 -17 742.211 191.000   2
  19   2 -17 782.752 177.211   2
  19  -2 -16 167.255 119.863   2
  19   2 -16-142.198 114.234   2
  19  -2 -15 303.137 146.599   2
  19   2 -15 189.493 124.525   2
  19  -2 -14 81.8226 132.620   2
  19   2 -14 65.8693 120.948   2
  19  -2 -13 477.790 162.788   2
  19   2 -13 170.238 122.700   2
  19  -2 -12 2942.71 300.385   2
  19   2 -12 3326.46 310.189   2
  19   2 -11 1816.41 237.147   2
  19  -2 -11 1402.53 226.363   2
  19  -2 -10 3182.13 299.956   2
  19   2 -10 3613.80 328.788   2
  19   2  -9 1394.13 218.692   2
  19  -2  -9 867.319 176.902   2
  19  -2  -8 8289.90 493.086   2
  19   2  -8 9604.69 550.255   2
 -19  -2   8 8543.33 503.971   3
  19  -2  -7-93.7584 98.6949   2
  19   2  -7 34.7963 114.093   2
 -19  -2   7 43.9166 90.9971   3
  19  -2  -6 11338.1 573.445   2
 -19  -2   6 10459.7 576.079   3
  19   2  -6 12673.5 639.218   2
  19  -2  -5-5.17488 100.180   2
  19   2  -5-155.781 136.560   2
 -19  -2   5-71.6406 105.064   3
  19  -2  -4 4289.45 333.102   2
 -19  -2   4 4652.72 359.014   3
  19  -2  -3 673.948 148.959   2
 -19  -2   3 641.420 148.629   3
  19  -2  -2 2655.26 254.873   2
 -19  -2   2 2371.98 262.706   3
  19  -2  -1 763.475 146.225   2
 -19  -2   1 925.916 169.420   3
  19  -2   0 1209.34 179.579   2
 -19  -2   0 1005.48 172.900   3
  19  -2   1 477.410 120.366   1
  19  -2   1 608.707 127.671   2
 -19  -2  -1 393.883 133.727   3
  19  -2   2 25.9962 74.3221   1
  19  -2   2 47.8208 70.5186   2
 -19  -2  -2 19.3639 86.1663   3
  19  -2   3 1955.17 225.322   1
 -19  -2  -3 2019.89 244.846   3
  19  -2   4 24.8057 79.8290   1
 -19  -2  -4 49.8705 88.9304   3
  19  -2   5 2111.79 249.324   1
 -19  -2  -5 1849.26 241.563   3
  19  -2   6 1189.98 196.623   1
  19   3 -21 868.586 174.232   2
  19   3 -20-2.02750 84.4371   2
  19   3 -19 63.6980 88.2804   2
  19   3 -18 117.502 97.7002   2
  19  -3 -17 275.123 167.852   2
  19   3 -17 174.524 118.119   2
  19  -3 -16 205.702 143.751   2
  19   3 -16-38.7104 104.880   2
  19  -3 -15 904.878 205.680   2
  19   3 -15 771.678 169.669   2
  19  -3 -14 499.134 166.941   2
  19   3 -14 402.270 135.930   2
  19  -3 -13 2156.06 270.998   2
  19   3 -13 2059.25 257.815   2
  19  -3 -12 216.462 152.029   2
  19   3 -12-158.560 132.683   2
  19  -3 -11 2299.20 266.064   2
  19   3 -11 2310.50 270.244   2
  19  -3 -10 69.5161 107.070   2
  19   3 -10-41.7030 104.528   2
 -19  -3  10 75.1759 80.0410   3
  19  -3  -9 2401.39 266.261   2
 -19  -3   9 2174.54 252.203   3
  19   3  -9 2424.77 283.765   2
  19  -3  -8 425.821 143.056   2
  19   3  -8 793.922 178.199   2
 -19  -3   8 375.915 122.596   3
  19  -3  -7 2534.87 269.146   2
 -19  -3   7 2754.40 281.554   3
  19  -3  -6 26.0427 95.6087   2
 -19  -3   6 65.6667 84.7620   3
  19  -3  -5 4590.68 352.442   2
 -19  -3   5 4935.80 384.033   3
  19  -3  -4-42.2723 99.8546   2
 -19  -3   4-60.9193 101.638   3
  19  -3  -3 5384.97 371.722   2
 -19  -3   3 5325.56 403.969   3
  19  -3  -2 173.642 105.961   2
 -19  -3   2 228.716 120.513   3
  19  -3  -1 947.312 159.295   2
 -19  -3   1 1053.34 187.704   3
 -19  -3   0 1238.06 202.482   3
 -19  -3  -1-99.1749 109.924   3
  19   4 -18-223.952 105.376   2
  19   4 -17 67.7685 93.7529   2
  19   4 -16 31.1838 92.6480   2
  19   4 -15 1930.55 254.989   2
  19  -4 -14-58.4489 144.689   2
  19   4 -14-47.0482 97.5065   2
  19  -4 -13 1503.14 253.837   2
  19   4 -13 1343.58 220.074   2
  19  -4 -12 420.641 166.754   2
  19   4 -12 338.288 140.007   2
 -19  -4  12 521.839 144.586   3
  19  -4 -11-24.4743 124.547   2
 -19  -4  11-86.8477 91.4490   3
  19  -4 -10 2542.08 295.765   2
 -19  -4  10 2997.15 308.520   3
  19   4 -10 2837.39 317.566   2
  19  -4  -9 166.264 121.018   2
 -19  -4   9 94.4717 97.6238   3
  19  -4  -8 2211.76 264.495   2
 -19  -4   8 1988.44 252.235   3
  19  -4  -7 23.2074 109.225   2
 -19  -4   7 1.51463 96.2018   3
  19  -4  -6 821.588 168.937   2
 -19  -4   6 745.855 166.891   3
  19  -4  -5 152.908 120.013   2
  19  -4  -4 1828.28 220.729   2
  19  -5 -10-23.6786 115.349   2
  19  -5  -9 136.857 134.903   2
  19  -5  -8-177.314 130.896   2
  20   0 -22 133.648 134.179   2
  20   0 -21-69.3568 115.323   2
  20   0 -20 115.361 131.704   2
  20   0 -19-28.8858 132.613   2
  20   0 -18 639.419 154.092   2
  20   0 -17 54.5788 120.613   2
  20   0 -16 3643.50 337.471   2
  20   0 -15-54.8982 120.516   2
  20   0 -14 2019.30 248.141   2
  20   0 -13 11.0141 100.945   2
  20   0 -12 12006.1 631.372   2
  20   0 -11-75.3593 120.006   2
  20   0 -10 4688.62 369.160   2
  20   0  -9-76.1529 124.988   2
  20   0  -8 6886.79 449.990   2
  20   0  -7-35.3102 116.478   2
  20   0  -6 1785.26 229.005   2
  20   0  -5-150.145 129.009   2
  20   0  -4 622.730 159.404   2
  20   0  -3 67.7488 62.8337   1
  20   0  -3-95.7603 107.760   2
  20   0  -2 648.515 114.315   1
  20   0  -2 442.804 129.532   2
  20   0  -1 68.6271 67.0906   1
  20   0  -1-42.3679 98.8032   2
  20   0   0 1561.50 177.471   1
  20   0   0 1673.38 221.954   2
  20   0   1 27.1330 68.7282   1
  20   0   1 44.9493 97.1536   2
  20   0   2 5339.35 357.557   1
  20   0   2 5848.82 416.562   2
  20   0   3 83.0079 83.7569   1
  20   0   3 109.531 104.052   2
  20   0   4 7077.82 443.695   1
  20   0   4 8414.74 514.354   2
  20   0   5-92.6361 84.1939   1
  20   0   5-169.693 111.207   2
  20   0   6 1173.06 185.848   1
  20   1 -23 29.0602 114.310   2
  20   1 -22 1419.93 224.341   2
  20  -1 -21 601.425 168.377   2
  20   1 -21 481.570 147.319   2
  20  -1 -20 577.915 171.355   2
  20   1 -20 721.217 173.780   2
  20   1 -19 1767.76 248.100   2
  20  -1 -19 1710.37 251.738   2
  20   1 -18 1169.50 194.354   2
  20  -1 -18 1255.13 220.462   2
  20   1 -17 371.614 145.489   2
  20  -1 -17 327.399 159.053   2
  20   1 -16 1023.21 194.904   2
  20  -1 -16 657.676 184.773   2
  20  -1 -15 295.216 148.921   2
  20   1 -15 361.447 150.451   2
  20  -1 -14 64.3198 129.315   2
  20   1 -14 147.400 133.735   2
  20  -1 -13 2738.46 292.018   2
  20   1 -13 2766.06 289.329   2
  20   1 -12 128.974 113.162   2
  20  -1 -12 227.584 128.515   2
  20  -1 -11 2159.11 258.679   2
  20   1 -11 2281.64 264.964   2
  20  -1 -10 940.352 182.563   2
  20   1 -10 781.020 182.878   2
  20  -1  -9 2136.38 250.256   2
  20   1  -9 2407.95 273.381   2
  20  -1  -8 2058.09 249.954   2
  20   1  -8 1965.22 245.276   2
  20   1  -7 1184.03 198.005   2
  20  -1  -7 1123.59 185.637   2
  20   1  -6 2171.53 260.193   2
  20  -1  -6 2314.08 259.960   2
  20   1  -5-17.0078 93.2679   2
  20  -1  -5-28.9377 102.937   2
  20   1  -4 282.323 120.977   2
  20  -1  -4 104.479 106.732   2
  20  -1  -3 57.2709 106.422   2
  20   1  -3 115.667 117.062   2
  20  -1  -2 2951.45 283.745   2
  20   1  -2 3302.89 316.022   2
  20  -1  -1 935.884 173.921   2
  20   1  -1 678.475 179.682   2
  20  -1   0 1516.21 207.057   2
 -20  -1   0 1665.08 219.791   3
  20   1   0 2264.24 264.908   2
  20  -1   1 2140.62 217.085   1
  20  -1   1 2100.46 240.934   2
 -20  -1  -1 2122.93 249.939   3
  20   1   1 2246.66 266.556   2
  20  -1   2 235.775 95.7396   1
  20  -1   2 378.145 115.927   2
  20   1   2 401.276 148.898   2
 -20  -1  -2 268.229 103.967   3
  20  -1   3 6387.44 413.379   1
  20  -1   3 6578.13 427.137   2
 -20  -1  -3 6585.32 453.524   3
  20   1   3 7481.77 497.246   2
  20  -1   4 797.059 154.528   1
  20   1   4 454.849 149.771   2
 -20  -1  -4 604.556 142.948   3
  20  -1   5 6097.96 422.991   1
 -20  -1  -5 5608.49 422.274   3
  20   1   5 7219.06 495.203   2
  20   2 -23 131.846 106.834   2
  20   2 -22-15.7749 98.1358   2
  20   2 -21-87.4213 116.129   2
  20   2 -20 119.763 116.343   2
  20  -2 -19 562.947 181.308   2
  20   2 -19 566.182 148.870   2
  20  -2 -18 67.2375 135.858   2
  20   2 -18 151.967 109.043   2
  20  -2 -17-142.178 126.788   2
  20   2 -17 143.830 118.016   2
  20  -2 -16 420.784 149.527   2
  20   2 -16 91.3055 109.162   2
  20  -2 -15 2203.79 283.785   2
  20   2 -15 2149.86 263.353   2
  20   2 -14 567.273 149.540   2
  20  -2 -14 799.546 188.192   2
  20  -2 -13 116.190 148.069   2
  20   2 -13-68.6584 129.858   2
  20   2 -12 790.025 177.555   2
  20  -2 -12 780.700 183.929   2
  20   2 -11 837.761 184.207   2
  20  -2 -11 880.951 177.038   2
  20   2 -10 664.810 172.622   2
  20  -2 -10 298.793 130.782   2
  20  -2  -9 3503.76 320.288   2
  20   2  -9 4301.89 368.345   2
  20   2  -8-69.8081 114.539   2
  20  -2  -8-215.961 122.363   2
  20  -2  -7 6988.57 453.338   2
  20   2  -7 8145.09 513.791   2
 -20  -2   7 7668.15 483.424   3
  20  -2  -6 260.158 119.918   2
  20   2  -6 192.089 139.042   2
 -20  -2   6 233.212 111.677   3
  20  -2  -5 2938.80 285.394   2
 -20  -2   5 3529.09 316.077   3
  20   2  -5 3356.74 325.719   2
  20  -2  -4 254.165 115.839   2
  20   2  -4 463.510 150.453   2
 -20  -2   4 377.259 129.648   3
  20  -2  -3 793.182 158.012   2
 -20  -2   3 1252.67 200.736   3
  20  -2  -2 369.289 118.296   2
 -20  -2   2 403.064 131.009   3
  20  -2  -1 4448.23 338.315   2
 -20  -2   1 4833.79 380.945   3
  20  -2   0 135.003 97.0748   2
 -20  -2   0-38.4191 92.0271   3
  20  -2   1 2658.29 249.306   2
 -20  -2  -1 2524.40 278.759   3
 -20  -2  -2 75.5585 95.8689   3
  20   3 -21 130.149 96.0942   2
  20   3 -20 777.089 173.982   2
  20   3 -19-7.80228 86.0965   2
  20   3 -18 473.678 137.440   2
  20   3 -17-20.0278 92.0112   2
  20  -3 -16-91.3475 124.368   2
  20   3 -16 107.319 121.181   2
  20  -3 -15 270.145 169.653   2
  20   3 -15 46.6715 106.609   2
  20  -3 -14 149.750 141.346   2
  20   3 -14 177.837 133.546   2
  20  -3 -13 733.385 179.028   2
  20   3 -13 978.064 198.893   2
  20  -3 -12 214.840 143.458   2
  20   3 -12 289.791 133.537   2
  20  -3 -11 559.261 171.257   2
  20   3 -11 518.666 161.647   2
  20  -3 -10 2045.91 256.535   2
  20   3 -10 2417.26 289.586   2
 -20  -3  10 2048.31 254.241   3
  20  -3  -9 130.631 124.595   2
  20   3  -9 94.3242 112.192   2
 -20  -3   9-108.087 101.983   3
  20  -3  -8 1925.45 251.614   2
 -20  -3   8 2219.78 260.738   3
  20   3  -8 2794.52 307.202   2
  20  -3  -7 119.893 121.840   2
  20   3  -7 188.753 144.238   2
 -20  -3   7 104.683 88.9540   3
  20  -3  -6 3718.16 327.188   2
 -20  -3   6 4107.42 356.808   3
  20  -3  -5 122.367 100.312   2
 -20  -3   5 201.184 119.674   3
  20  -3  -4 3798.39 322.057   2
 -20  -3   4 3564.78 333.158   3
  20  -3  -3 92.0517 90.9525   2
 -20  -3   3-21.4283 101.441   3
  20  -3  -2 3089.49 282.695   2
 -20  -3   2 3050.44 314.411   3
  20   4 -16 396.032 149.951   2
  20   4 -15 0.82025 98.2791   2
  20   4 -14 342.272 141.303   2
  20   4 -13 31.4760 96.7616   2
  20  -4 -12 1486.67 244.628   2
  20   4 -12 2093.37 277.016   2
  20  -4 -11 115.500 119.581   2
  20  -4 -10 1174.71 216.281   2
  20  -4  -9 953.814 197.850   2
  20  -4  -8 1892.95 248.618   2
  20  -4  -7 464.580 153.461   2
  20  -4  -6 421.171 137.882   2
  20  -4  -5 1330.88 202.257   2
  21   0 -20-15.7120 107.329   2
  21   0 -19-120.065 141.199   2
  21   0 -18-68.0545 139.142   2
  21   0 -17-56.1678 135.992   2
  21   0 -16 201.600 129.224   2
  21   0 -15 1876.97 244.995   2
  21   0 -14 22.9458 95.6369   2
  21   0 -13 3253.16 319.109   2
  21   0 -12-59.0924 124.236   2
  21   0 -11 3219.98 313.024   2
  21   0 -10-18.8814 118.658   2
  21   0  -9 7028.31 471.691   2
  21   0  -8-10.6807 124.852   2
  21   0  -7 7712.84 492.670   2
  21   0  -6-137.306 129.231   2
  21   0  -5 1770.02 242.182   2
  21   0  -4 56.6645 121.259   2
  21   0  -3 8.26178 114.756   2
  21   0  -2-29.5553 102.052   2
  21   0  -1 119.314 113.362   2
  21   0   0-174.033 115.101   2
  21   0   1 1135.13 195.554   2
  21   0   2-3.99003 85.4141   2
  21   0   3 2189.25 239.200   1
  21   0   3 2207.28 266.347   2
  21   0   4 48.2789 92.6580   2
  21   1 -21 136.334 109.322   2
  21   1 -20-157.191 142.101   2
  21  -1 -19-2.04799 101.822   2
  21   1 -19 331.056 134.604   2
  21  -1 -18 425.979 160.008   2
  21   1 -18 57.4403 110.181   2
  21   1 -17-12.7191 119.167   2
  21  -1 -17-75.7225 118.671   2
  21   1 -16 1830.79 246.401   2
  21  -1 -16 1780.37 247.357   2
  21  -1 -15 777.309 176.985   2
  21   1 -15 901.932 191.708   2
  21  -1 -14 3779.76 344.500   2
  21   1 -14 3835.78 349.643   2
  21   1 -13 241.271 129.613   2
  21  -1 -13 461.618 169.866   2
  21  -1 -12 3243.38 317.251   2
  21   1 -12 3369.39 330.032   2
  21  -1 -11 201.556 136.072   2
  21   1 -11 162.797 124.658   2
  21  -1 -10 3513.71 323.439   2
  21   1 -10 3025.94 308.227   2
  21  -1  -9 12.8834 119.697   2
  21   1  -9 11.1318 111.249   2
  21  -1  -8 2513.24 273.120   2
  21   1  -8 2481.10 287.847   2
  21   1  -7 275.777 126.158   2
  21  -1  -7 217.406 134.154   2
  21  -1  -6 2634.97 279.928   2
  21   1  -6 3113.72 314.398   2
  21   1  -5 1699.26 238.072   2
  21  -1  -5 1595.06 225.105   2
  21   1  -4 1918.82 254.956   2
  21  -1  -4 1449.00 211.867   2
  21   1  -3 980.157 193.351   2
  21  -1  -3 1098.32 185.918   2
  21  -1  -2-6.60777 102.950   2
  21   1  -2 95.0035 109.502   2
  21  -1  -1 997.814 177.093   2
  21   1  -1 1226.03 212.173   2
  21  -1   0 287.324 121.060   2
  21   1   0 411.063 148.561   2
  21  -1   1 944.110 175.030   2
  21   1   1 907.639 184.837   2
  21  -1   2 808.364 161.329   2
  21   1   2 946.014 199.122   2
  21   1   3 3595.61 352.290   2
  21   2 -20 950.990 180.246   2
  21   2 -19 169.899 130.228   2
  21   2 -18 1181.22 205.073   2
  21  -2 -17 37.7756 127.381   2
  21   2 -17 257.265 133.009   2
  21  -2 -16 1141.89 229.069   2
  21   2 -16 999.983 194.382   2
  21  -2 -15 98.3745 121.227   2
  21   2 -15 72.0031 124.488   2
  21   2 -14 1758.09 247.588   2
  21  -2 -14 1922.09 261.610   2
  21  -2 -13 34.3873 125.817   2
  21   2 -13 41.6221 101.338   2
  21   2 -12 574.275 163.172   2
  21  -2 -12 539.030 169.431   2
  21   2 -11 298.823 128.789   2
  21  -2 -11 91.1861 110.525   2
  21   2 -10 400.418 146.927   2
  21  -2 -10 201.525 136.927   2
  21  -2  -9 993.698 191.863   2
  21   2  -9 1061.66 209.893   2
  21   2  -8 137.353 113.556   2
  21  -2  -8 45.8799 109.346   2
  21  -2  -7 528.598 147.158   2
  21   2  -7 842.329 191.367   2
  21  -2  -6 553.265 142.438   2
  21   2  -6 569.363 164.075   2
  21  -2  -5 274.580 125.541   2
  21   2  -5 537.928 174.245   2
 -21  -2   5 361.882 123.501   3
  21  -2  -4 3260.73 303.966   2
 -21  -2   4 3283.96 318.637   3
  21  -2  -3 802.653 171.226   2
  21   2  -3 689.588 177.085   2
 -21  -2   3 616.323 149.125   3
 -21  -2   2 4432.71 373.677   3
  21   2  -2 5249.67 424.490   2
  21  -2  -1 167.213 101.954   2
 -21  -2   1 16.8075 90.0961   3
  21  -2   0 4548.83 345.099   2
  21   3 -17 467.406 151.294   2
  21   3 -16-80.5944 108.093   2
  21   3 -15 5.34100 117.958   2
  21  -3 -14 679.050 186.072   2
  21   3 -14 564.784 159.215   2
  21  -3 -13 155.965 142.700   2
  21   3 -13 175.080 130.738   2
  21  -3 -12 80.5393 127.664   2
  21   3 -12 142.509 117.492   2
  21  -3 -11 69.6094 111.983   2
  21   3 -11 94.8144 112.322   2
  21  -3 -10 553.026 159.982   2
  21   3 -10 819.107 186.345   2
  21  -3  -9 120.989 121.324   2
  21   3  -9 203.209 143.151   2
 -21  -3   9 65.7148 81.6804   3
  21  -3  -8 425.615 146.747   2
  21   3  -8 417.533 167.491   2
 -21  -3   8 439.555 140.278   3
  21  -3  -7 995.081 193.871   2
  21   3  -7 953.663 200.527   2
 -21  -3   7 767.531 177.309   3
  21  -3  -6 301.607 135.865   2
  21  -3  -5 3181.72 302.716   2
  21  -3  -4-43.8159 107.053   2
  21  -3  -3 3014.55 289.079   2
  21  -4 -10 246.921 136.957   2
  21  -4  -9 1464.40 224.718   2
  21  -4  -8 527.054 160.172   2
  21  -4  -7 1903.42 242.795   2
  21  -4  -6 977.737 190.651   2
  22   0 -18 63.2642 106.202   2
  22   0 -17-79.1339 102.639   2
  22   0 -16 92.9308 99.3754   2
  22   0 -15 137.636 111.930   2
  22   0 -14-89.3798 109.115   2
  22   0 -13-27.3609 127.546   2
  22   0 -12 3016.48 320.871   2
  22   0 -11-27.4071 112.253   2
  22   0 -10 2171.78 272.940   2
  22   0  -9-103.380 113.631   2
  22   0  -8 2959.02 310.766   2
  22   0  -7-13.2470 97.1123   2
  22   0  -6 7980.34 511.010   2
  22   0  -5-123.939 138.508   2
  22   0  -4 6611.98 464.576   2
  22   0  -3-14.5495 117.792   2
  22   0  -2 795.159 171.522   2
  22   0  -1-43.9455 123.693   2
  22   0   0 1880.96 256.003   2
  22   0   1 157.273 113.837   2
  22   0   2 4091.96 361.910   2
  22   1 -18 1607.10 240.512   2
  22   1 -17 865.735 190.500   2
  22  -1 -17 701.459 194.241   2
  22   1 -16 1943.44 258.371   2
  22  -1 -16 1981.54 268.895   2
  22  -1 -15 285.445 125.114   2
  22   1 -15 310.664 139.295   2
  22   1 -14 983.455 190.356   2
  22  -1 -14 561.774 155.222   2
  22   1 -13 753.441 168.090   2
  22  -1 -13 747.124 193.353   2
  22  -1 -12 738.234 172.700   2
  22   1 -12 674.764 167.060   2
  22  -1 -11 2689.12 295.146   2
  22   1 -11 2301.88 280.597   2
  22  -1 -10-22.9893 97.2537   2
  22   1 -10-45.0837 125.706   2
  22  -1  -9 1471.44 229.257   2
  22   1  -9 1791.94 251.173   2
  22  -1  -8 2049.00 259.182   2
  22   1  -8 1559.41 243.338   2
  22  -1  -7 1707.99 232.490   2
  22   1  -7 1692.76 239.540   2
  22   1  -6-116.482 118.587   2
  22  -1  -6 149.519 117.312   2
  22  -1  -5 5089.60 396.827   2
  22   1  -5 5254.13 423.789   2
  22   1  -4 310.643 146.626   2
  22  -1  -4 315.967 132.326   2
  22  -1  -3 2683.02 288.458   2
  22   1  -3 3416.63 342.941   2
  22  -1  -2 2829.33 294.742   2
  22   1  -2 3555.87 347.349   2
  22   1  -1 453.715 140.327   2
  22  -1  -1 364.863 131.326   2
  22  -1   0 1135.04 194.635   2
  22  -1   1 20.8685 85.2232   2
  22   2 -16 103.953 101.623   2
  22  -2 -15 1025.13 222.124   2
  22   2 -15 1031.35 201.579   2
  22  -2 -14 617.160 165.553   2
  22   2 -14 430.955 161.195   2
  22   2 -13 2165.73 285.388   2
  22  -2 -13 2593.26 307.598   2
  22   2 -12 183.489 124.269   2
  22  -2 -12 32.4846 108.554   2
  22   2 -11 633.408 162.831   2
  22  -2 -11 456.256 153.662   2
  22   2 -10 1606.71 249.653   2
  22  -2 -10 984.556 206.126   2
  22  -2  -9 438.340 163.024   2
  22   2  -9 88.8395 123.660   2
  22   2  -8 477.811 167.996   2
  22  -2  -8 223.515 121.221   2
  22   2  -7 245.052 147.611   2
  22  -2  -7-226.756 137.814   2
  22  -2  -6 302.790 131.642   2
  22   2  -6 375.492 173.209   2
  22  -2  -5 1087.77 194.074   2
  22  -2  -4 1311.51 206.052   2
  22  -2  -3 1799.19 227.882   2
  22  -2  -2 177.163 98.3355   2
  22  -2  -1 1543.38 208.969   2
  22  -3 -11 589.270 175.088   2
  22  -3 -10 880.737 184.378   2
  22  -3  -9-87.9332 108.137   2
  22  -3  -8 53.0887 101.011   2
  22  -3  -7 119.616 107.395   2
  22  -3  -6 228.359 134.017   2
  22  -3  -5 137.385 104.511   2
  22  -3  -4 1004.37 176.925   2
  23   0 -15 335.380 139.571   2
  23   0 -14 156.880 146.762   2
  23   0 -13 444.761 168.648   2
  23   0 -12 73.8741 99.5619   2
  23   0 -11 328.778 143.574   2
  23   0 -10-48.5447 112.186   2
  23   0  -9 3812.78 361.876   2
  23   0  -8-130.112 123.589   2
  23   0  -7 4131.96 374.844   2
  23   0  -6-40.6218 95.9336   2
  23   0  -5 1211.33 210.738   2
  23   0  -4-50.2926 99.3745   2
  23   0  -3 4513.14 393.533   2
  23   0  -2-144.054 124.878   2
  23  -1 -14-109.352 138.941   2
  23   1 -13 1092.45 215.672   2
  23  -1 -13 1152.31 222.592   2
  23   1 -12-91.0550 136.663   2
  23  -1 -12 277.717 145.655   2
  23  -1 -11 1328.95 221.333   2
  23   1 -11 1311.84 228.594   2
  23  -1 -10 640.491 183.790   2
  23   1 -10 655.609 188.060   2
  23  -1  -9 174.129 116.989   2
  23   1  -9 181.095 124.712   2
  23  -1  -8 2544.50 290.990   2
  23   1  -8 2228.89 286.089   2
  23  -1  -7 244.015 122.447   2
  23   1  -7-50.3135 129.976   2
  23  -1  -6 2548.93 287.528   2
  23   1  -6 2923.42 320.993   2
  23  -1  -5 97.9849 95.9356   2
  23  -1  -4 3305.08 323.707   2
  23  -1  -3-35.6287 102.317   2
  23  -1  -2 3086.81 308.201   2
  23  -1  -1 727.864 167.212   2
  23  -2 -11-4.08804 114.388   2
  23  -2 -10 1620.49 237.760   2
  23  -2  -9 131.917 128.161   2
  23  -2  -8 155.570 133.378   2
  23  -2  -7-0.37892 108.054   2
  23  -2  -6 460.341 147.951   2
  23  -2  -5 351.433 129.822   2
  23  -2  -4 353.155 133.508   2
  23  -2  -3 541.846 144.033   2
  23  -3  -7 446.897 153.817   2
  23  -3  -6 34.3219 99.3916   2
   0   0   0    0.00    0.00   0

TITL moc623 in P2(1)/n
REM P2(1)/n (#14 in standard setting)
CELL 0.71073  17.947723   5.396667  19.279051  90.0000 115.3831  90.0000
ZERR    4.00   0.001050   0.000286   0.001412   0.0000   0.0081   0.0000
LATT  1
SYMM -x+1/2, y+1/2,-z+1/2
SFAC C H N O Ag
UNIT 72.00 68.00 16.00 16.00 4.00
TREF
HKLF 4
END
;
_shelx_hkl_checksum   98133
